# Supplementary material for: SNPeffect 5.0: large-scale structural phenotyping of protein coding variants extracted from next-generation sequencing data using AlphaFold models
Source: BMC Bioinformatics. 2023 Jul 18;24:287. doi: 10.1186/s12859-023-05407-9 (PMC10355034; doi:10.1186/s12859-023-05407-9)
Supplement: Supplementary file 2 — Additional file 2. Output of the pipeline for all missense variants extracted from the SHP-77 cell line. [file 12859_2023_5407_MOESM2_ESM.xlsx]

## Sheet: SEQANALreport
variant	chromosomal location	mutation	gene ID	gene name	transcript ID	reference aa	position in transcript	mutant aa	CATH domain ID	CATH family ID	begin domain	end domain	protein has TM	domain has TM	mutation in TM	TANGO score reference	TANGO score mutant	delta TANGO score	WALTZ score reference	WALTZ score mutant	delta WALTZ score	TANGO score domain reference	TANGO score domain mutant	delta TANGO score domain	normalized TANGO score domain mutant	WALTZ score domain reference	WALTZ score domain mutant	delta WALTZ score domain	TANGO score regions in domain reference	TANGO score regions in domain mutant	delta TANGO score regions in domain	WALTZ score regions in domain reference	WALTZ score regions in domain mutant	delta WALTZ score regions in domain	position TANGO region reference	TANGO region reference	TANGO score region reference	position TANGO region mutant	TANGO region mutant	TANGO score region mutant	delta TANGO score region	position TANGO region highest score in domain	TANGO region highest score in domain	highest TANGO score in domain	position WALTZ region reference	WALTZ region reference	WALTZ score region reference	position WALTZ region mutant	WALTZ region mutant
var_1	1:3493782-3493782	G/T	MEGF6	MEGF6	NM_001409.4	T	1459	N	2gy5A03	2.170.300.10	1399	1508	+	-	-	981.61	981.61	0	610.1	610.09	0	0	0	0	0	0	0	0	.	.	.	.	.	.	.	.	.	.	.	.	.	.	.	.	.	.	.	.	.
var_2	1:3786941-3786941	C/T	LRRC47	LRRC47	NM_020710.3	V	329	I	3l4gB02	3.50.40.10	314	525	-	-	-	524.15	524.13	-0.02	98.98	98.98	0	0	0	0	0	0	0	0	47.95	47.95	0	8.01	8.01	0	.	.	.	.	.	.	.	334	PYIVGAVVR	47.95	.	.	.	.	.
var_3	1:9982390-9982390	A/G	NMNAT1	NMNAT1	NM_022787.4	I	177	V	5z9rA00	3.40.50.620	6	267	-	-	-	685.82	698.86	13.04	493.24	500.88	7.64	0	0	0	0	0	0	0	77.63	78.57	0.93	75.1	75.1	0	173	DITQIVANYGLICVTR	25.02	173	DITQVVANYGLICVTR	25.95	0.93	8	EVVLLACG	52.61	.	.	.	.	.
var_4	1:12004527-12004527	G/A	MFN2	MFN2	NM_014874.4	E	436	K	.	.	.	.	+	-	-	4637.88	4647.17	9.29	704.24	704.23	-0.01	.	.	.	.	.	.	.	.	.	.	.	.	.	.	.	.	.	.	.	.	.	.	.	.	.	.	.	.
var_5	1:19104223-19104223	G/C	UBR4	UBR4	NM_020765.3	I	4254	M	.	.	.	.	-	-	-	28946	28946	0	10903.9	10904	0.1	.	.	.	.	.	.	.	.	.	.	.	.	.	.	.	.	.	.	.	.	.	.	.	.	.	.	.	.
var_6	1:19148016-19148016	G/A	UBR4	UBR4	NM_020765.3	R	2536	C	.	.	.	.	-	-	-	28946	28944.4	-1.6	10903.9	10904.3	0.4	.	.	.	.	.	.	.	.	.	.	.	.	.	.	.	.	.	.	.	.	.	.	.	.	.	.	.	.
var_7	1:21853026-21853026	G/A	HSPG2	HSPG2	NM_005529.7	H	2162	Y	4h8wC02	2.60.40.10	2155	2231	-	-	-	10889.6	10889.4	-0.2	5370.23	5370.28	0.05	0	0	0	0	0	0	0	.	.	.	.	.	.	.	.	.	.	.	.	.	.	.	.	.	.	.	.	.
var_8	1:31346675-31346675	A/G	ZCCHC17	ZCCHC17	NM_016505.3	Y	118	C	.	.	.	.	-	-	-	491.21	491.24	0.03	429.6	430.11	0.51	.	.	.	.	.	.	.	.	.	.	.	.	.	.	.	.	.	.	.	.	.	.	.	.	.	.	.	.
var_9	1:33494738-33494738	A/C	ZSCAN20	ZSCAN20	NM_145238.4	E	798	D	1x6hA00	3.30.160.60	782	858	-	-	-	1249.45	1249.45	0	1161.11	1161.11	0	0	0	0	0	0	0	0	.	.	.	.	.	.	.	.	.	.	.	.	.	.	.	.	.	.	.	.	.
var_10	1:35359112-35359112	T/G	ZMYM4	ZMYM4	NM_005095.3	D	91	E	.	.	.	.	-	-	-	3703.24	3703.24	0	2647.75	2647.75	0	.	.	.	.	.	.	.	.	.	.	.	.	.	.	.	.	.	.	.	.	.	.	.	.	.	.	.	.
var_11	1:41584542-41584542	T/C	HIVEP3	HIVEP3	NM_024503.5	I	86	V	.	.	.	.	-	-	-	1014.31	1014.31	0	923.02	923.02	0	.	.	.	.	.	.	.	.	.	.	.	.	.	.	.	.	.	.	.	.	.	.	.	.	.	.	.	.
var_12	1:44757960-44757960	A/G	KIF2C	KIF2C	NM_006845.4	Y	374	C	2hehA00	3.40.850.10	229	592	-	-	-	1238.04	1233.08	-4.96	1227.08	1226.95	-0.13	0	0	0	0	0	0	0	164.95	164.95	0	134.55	134.55	0	.	.	.	.	.	.	.	286	KCLLLVH	58.96	.	.	.	.	.
var_13	1:59990740-59990740	A/G	C1orf87	C1orf87	NM_152377.3	L	525	S	.	.	.	.	-	-	-	1720.42	1721.09	0.67	624.29	624.29	0	.	.	.	.	.	.	.	.	.	.	.	.	.	.	.	.	.	.	.	.	.	.	.	.	.	.	.	.
var_14	1:62583191-62583191	G/A	DOCK7	DOCK7	NM_001367561.1	H	622	Y	3l4cA00	2.60.40.150	561	737	-	-	-	9679.93	9857.83	177.9	4986.38	5582.22	595.84	0	0	0	0	0	0	0	149.89	163.56	13.67	129.66	229.16	99.5	614	EAYTAVVYH	68.14	614	EAYTAVVYYN	81.81	13.67	614	EAYTAVVYYN	81.81	.	.	.	617	TAVVYYNR
var_15	1:65592727-65592727	A/C	LEPR	LEPR	NM_002303.5	S	189	R	3v6oB01	2.60.40.10	123	235	+	-	-	10246.7	10248.4	1.7	4400.54	4400.17	-0.37	0	0	0	0	0	0	0	77.39	77.41	0.02	180.59	180.59	-0.01	.	.	.	.	.	.	.	136	DLKLFICYVESLFK	53.15	.	.	.	.	.
var_16	1:66847538-66847538	C/T	WDR78	WDR78	NM_024763.5	E	413	K	.	.	.	.	-	-	-	1660.39	1848.44	188.05	2559.84	2459.58	-100.26	.	.	.	.	.	.	.	.	.	.	.	.	.	.	.	.	.	.	.	.	.	.	.	410	VLMENIFQ	11.49	.	.
var_17	1:71046965-71046965	C/A	PTGER3	PTGER3	NM_198719.2	G	205	W	2z73B01	1.20.1070.10	49	371	+	+	-	9960.95	10324.5	363.55	621.68	619.43	-2.25	0	0	0	0	0	0	0	479.3	527.16	47.86	102.7	102.7	0	205	GTWCFIST	29.93	204	PWTWCFIST	77.79	47.86	87	SFLLCIGWLALTD	92.86	.	.	.	.	.
var_18	1:77969942-77969942	C/T	FUBP1	FUBP1	NM_003902.4	R	65	K	.	.	.	.	-	-	-	1247.6	1247.6	0	1510.69	1510.69	0	.	.	.	.	.	.	.	.	.	.	.	.	.	.	.	.	.	.	.	.	.	.	.	.	.	.	.	.
var_19	1:78936343-78936343	C/A	ADGRL4	ADGRL4	NM_022159.4	D	277	Y	4dlqA03	2.60.220.50	215	406	+	-	-	13979.6	13994.1	14.5	2156.22	2457.19	300.97	0	0	0	0	0	0	0	234.91	234.83	-0.08	214.84	263.89	49.05	.	.	.	.	.	.	.	294	NVAVAFVYYK	90.71	276	GDYINIFP	31.61	276	GYYINIFP
var_20	1:83942486-83942486	T/C	TTLL7	TTLL7	NM_024686.6	I	234	V	6f7cF02	3.30.470.20	176	403	-	-	-	3396.32	3396.32	0	3277.59	3278.74	1.15	0	0	0	0	0	0	0	110.95	110.95	0	157.63	157.63	0	.	.	.	.	.	.	.	205	RIYILVTSCD	71.01	.	.	.	.	.
var_21	1:89188694-89188694	G/C	GBP4	GBP4	NM_052941.5	T	433	R	1f5nA01	1.20.1000.10	299	593	-	-	-	4338.03	4339.25	1.22	1180.05	1179.63	-0.42	0	0	0	0	0	0	0	138.31	138.35	0.04	126.65	126.61	-0.04	.	.	.	.	.	.	.	306	RLGTLVVTYVD	75.67	.	.	.	.	.
var_22	1:91385650-91385650	A/T	HFM1	HFM1	NM_001017975.5	S	227	T	.	.	.	.	-	-	-	7587.57	7587.56	-0.01	4004.77	4004.02	-0.75	.	.	.	.	.	.	.	.	.	.	.	.	.	.	.	.	.	.	.	.	.	.	.	.	.	.	.	.
var_23	1:108808821-108808821	G/A	STXBP3	STXBP3	NM_007269.4	D	575	N	.	.	.	.	-	-	-	3156.15	3155.32	-0.83	2115.55	2115.98	0.43	.	.	.	.	.	.	.	.	.	.	.	.	.	.	.	.	.	.	.	.	.	.	.	.	.	.	.	.
var_24	1:146019335-146019335	T/C	HJV	HJV	NM_213653.3	H	166	R	.	.	.	.	+	-	-	2655.82	2655.82	0	1200.54	1200.53	-0.01	.	.	.	.	.	.	.	.	.	.	.	.	.	.	.	.	.	.	.	.	.	.	.	.	.	.	.	.
var_25	1:147285399-147285399	C/A	CHD1L	CHD1L	NM_004284.6	Q	644	K	.	.	.	.	-	-	-	4613.08	4613.67	0.59	3316.15	3315.84	-0.31	.	.	.	.	.	.	.	.	.	.	.	.	.	.	.	.	.	.	.	.	.	.	.	.	.	.	.	.
var_26	1:149887342-149887342	G/T	H2AC20	H2AC20	NM_003517.2	S	123	I	5gt0C00	1.10.20.10	2	129	-	-	-	327.06	327.06	0	58.33	58.33	0	0	0	0	0	0	0	0	45.36	45.36	0	8.28	8.28	0	.	.	.	.	.	.	.	49	PVYMAAVLE	45.36	.	.	.	.	.
var_27	1:149927273-149927273	C/A	SF3B4	SF3B4	NM_005850.5	G	19	V	5lslA00	3.30.70.330	5	97	-	-	-	929.97	1141.99	212.02	1225.21	1225.19	-0.02	0	0	0	0	0	0	0	7.54	31.27	23.73	81.49	81.49	0	12	DATVYVG	7.54	12	DATVYVGVLD	31.27	23.73	12	DATVYVGVLD	31.27	.	.	.	.	.
var_28	1:150648694-150648694	C/T	GOLPH3L	GOLPH3L	NM_018178.6	R	162	H	3kn1A00	1.10.3630.10	37	284	-	-	-	1691.52	1690.6	-0.92	479.71	479.82	0.12	0	0	0	0	0	0	0	216.4	216.25	-0.14	77.94	77.96	0.02	.	.	.	.	.	.	.	273	EMIWAVLAAFN	93.23	.	.	.	.	.
var_29	1:151173592-151173592	T/C	TMOD4	TMOD4	NM_013353.3	R	102	G	.	.	.	.	-	-	-	116.92	116.61	-0.32	282.1	281.95	-0.15	.	.	.	.	.	.	.	.	.	.	.	.	.	.	.	.	.	.	.	.	.	.	.	.	.	.	.	.
var_30	1:152312916-152312916	G/T	FLG	FLG	NM_002016.2	S	657	Y	.	.	.	.	-	-	-	2177.1	2177.1	0	3634.67	3634.67	0	.	.	.	.	.	.	.	.	.	.	.	.	.	.	.	.	.	.	.	.	.	.	.	.	.	.	.	.
var_31	1:154154941-154154941	A/C	NUP210L	NUP210L	NM_207308.2	L	35	R	.	.	.	.	+	-	+	17523.4	17522.3	-1.1	4881.32	4881.04	-0.28	.	.	.	.	.	.	.	.	.	.	.	.	.	.	.	.	.	.	.	.	.	.	.	.	.	.	.	.
var_32	1:155235071-155235071	T/C	GBA	GBA	NM_001005741.3.2	K	512	R	.	.	.	.	-	-	-	2587.12	2587.12	0	927.3	927.3	0	.	.	.	.	.	.	.	.	.	.	.	.	.	.	.	.	.	.	.	.	.	.	.	.	.	.	.	.
var_33	1:155784064-155784064	T/A	GON4L	GON4L	NM_001282856.1	N	605	I	.	.	.	.	-	-	-	3181.75	3181.75	0	3599.98	3603.66	3.68	.	.	.	.	.	.	.	.	.	.	.	.	.	.	.	.	.	.	.	.	.	.	.	.	.	.	.	.
var_34	1:156285930-156285930	G/A	TMEM79	TMEM79	NM_032323.3	R	235	H	.	.	.	.	+	-	-	5783.91	5820.18	36.27	153.22	165.47	12.25	.	.	.	.	.	.	.	.	.	.	.	.	.	235	RLIYTLR	7.58	235	HLIYTLR	15.03	7.46	.	.	.	.	.	.	.	.
var_35	1:158548059-158548059	C/A	OR6Y1	OR6Y1	NM_001005189.1	R	16	L	.	.	.	.	+	-	-	9620.76	10329.2	708.44	458.08	458.19	0.11	.	.	.	.	.	.	.	.	.	.	.	.	.	16	RFILLGF	10.44	11	HTVTTLFILLGF	76.06	65.62	.	.	.	.	.	.	.	.
var_36	1:158638195-158638195	C/A	SPTA1	SPTA1	NM_003126.4	S	1676	I	1u5pA01	1.20.58.60	1605	1713	-	-	-	2778.74	2781.69	2.95	6813.4	6820.47	7.07	0	0	0	0	0	0	0	.	.	.	.	.	.	.	.	.	.	.	.	.	.	.	.	.	.	.	.	.
var_37	1:168581188-168581188	T/C	XCL1	XCL1	NM_002995.3	S	105	P	1j8iA00	2.40.50.40	22	114	-	-	-	2031.65	2031.67	0.02	161.08	161.06	-0.02	0	0	0	0	0	0	0	59.14	59.14	0	22.89	22.89	0	.	.	.	.	.	.	.	56	RAVIFITK	59.14	.	.	.	.	.
var_38	1:173524924-173524924	A/C	SLC9C2	SLC9C2	NM_178527.4	L	790	R	.	.	.	.	+	-	-	22900	22904.1	4.1	2308.08	2307.65	-0.43	.	.	.	.	.	.	.	.	.	.	.	.	.	.	.	.	.	.	.	.	.	.	.	.	.	.	.	.
var_39	1:176957704-176957704	G/T	ASTN1	ASTN1	NM_001364856.1	R	629	S	.	.	.	.	+	-	-	5480.47	5479.44	-1.03	3057.53	3057.71	0.18	.	.	.	.	.	.	.	.	.	.	.	.	.	.	.	.	.	.	.	.	.	.	.	.	.	.	.	.
var_40	1:177278614-177278614	C/G	BRINP2	BRINP2	NM_021165.4	S	355	C	.	.	.	.	+	-	-	3675.49	3705.78	30.29	1118.21	1118.32	0.11	.	.	.	.	.	.	.	.	.	.	.	.	.	.	.	.	.	.	.	.	.	.	.	.	.	.	.	.
var_41	1:179564690-179564690	C/A	NPHS2	NPHS2	NM_014625.4	K	126	N	.	.	.	.	+	-	-	2826.24	2642.32	-183.92	791.2	805.51	14.31	.	.	.	.	.	.	.	.	.	.	.	.	.	.	.	.	120	SIWFCVNVVQ	32.2	.	.	.	.	.	.	.	.	.
var_42	1:183630586-183630586	C/T	ARPC5	ARPC5	NM_005717.4	D	90	N	1k8kG00	1.25.40.190	1	151	-	-	-	92.89	92.83	-0.06	27.41	36.13	8.72	0	0	0	0	0	0	0	10.34	10.33	-0.01	.	.	.	.	.	.	.	.	.	.	81	KVLISFK	10.33	.	.	.	.	.
var_43	1:185993219-185993219	G/C	HMCN1	HMCN1	NM_031935.3	E	1139	Q	2v9rA02	2.60.40.10	1082	1176	-	-	-	21909.3	21909.3	0	10802.2	10802.2	0	0	0	0	0	0	0	0	54.88	54.88	0	.	.	.	.	.	.	.	.	.	.	1109	PIITWAK	34.74	.	.	.	.	.
var_44	1:186347429-186347429	C/A	TPR	TPR	NM_003292.3	D	936	Y	.	.	.	.	-	-	-	1058.26	1069.32	11.06	1869.77	1869.84	0.07	.	.	.	.	.	.	.	.	.	.	.	.	.	.	.	.	.	.	.	.	.	.	.	.	.	.	.	.
var_45	1:196258211-196258211	A/T	KCNT2	KCNT2	NM_198503.5	L	1065	H	.	.	.	.	+	-	-	13750.2	13750.3	0.1	3271.86	3271.86	0	.	.	.	.	.	.	.	.	.	.	.	.	.	.	.	.	.	.	.	.	.	.	.	.	.	.	.	.
var_46	1:197181039-197181039	C/T	ZBTB41	ZBTB41	NM_194314.2	G	542	D	2emyA00	3.30.160.60	538	574	-	-	-	1195.66	1196.1	0.44	2015.9	2015.79	-0.11	0	0	0	0	0	0	0	6.02	6.01	0	.	.	.	.	.	.	.	.	.	.	546	KWTCFIC	6.01	.	.	.	.	.
var_47	1:197191876-197191876	C/A	ZBTB41	ZBTB41	NM_194314.2	V	382	F	2em5A00;2yu5A00	3.30.160.60	353	389	-	-	-	1195.66	1195.66	0	2015.9	2015.9	0	0	0	0	0	0	0	0	.	.	.	.	.	.	.	.	.	.	.	.	.	.	.	.	.	.	.	.	.
var_48	1:202158129-202158129	C/T	PTPN7	PTPN7	NM_002832.3	E	204	K	1zc0A00	3.90.190.10	162	465	-	-	-	1094.71	1093.73	-0.98	353.65	353.1	-0.55	0	0	0	0	0	0	0	122.33	122.22	-0.11	48.31	48.32	0.01	.	.	.	.	.	.	.	292	EVSLIVMLTQLR	57.03	.	.	.	.	.
var_49	1:202158129-202158129	C/T	PTPN7	PTPN7	NM_001364878.1	E	99	K	1zc0A00	3.90.190.10	57	360	-	-	-	1064.91	1065.09	0.18	353.14	352.5	-0.64	0	0	0	0	0	0	0	122.68	122.72	0.04	48.3	48.29	-0.01	.	.	.	.	.	.	.	187	EVSLIVMLTQLR	57.07	.	.	.	.	.
var_50	1:205524275-205524275	C/T	CDK18	CDK18	NM_002596.4	P	106	L	.	.	.	.	-	-	-	1591.48	1592.28	0.8	502.35	512.66	10.31	.	.	.	.	.	.	.	.	.	.	.	.	.	.	.	.	.	.	.	.	.	.	.	.	.	.	.	.
var_51	1:205663196-205663196	G/T	SLC45A3	SLC45A3	NM_033102.3	L	199	I	2cfqA01	1.20.1250.20	13	222	+	+	+	11283.3	11291.1	7.8	213.38	213.38	0	0	0	0	0	0	0	0	392.77	392.77	0	12.89	12.89	0	.	.	.	.	.	.	.	87	PFIWALSLGILLSLFLI	96.19	.	.	.	.	.
var_52	1:206913887-206913887	G/T	FCMR	FCMR	NM_005449.5	P	82	Q	5ud8B00	2.60.40.10	22	124	+	-	-	1439.62	1439.72	0.1	336.12	336.12	0	0	0	0	0	0	0	0	12.36	12.38	0.02	.	.	.	.	.	.	.	.	.	.	84	KNLFLVE	12.38	.	.	.	.	.
var_53	1:207475007-207475007	C/T	CR2	CR2	NM_001877.5	P	777	L	2xrbA03	2.10.70.10	717	780	+	-	-	4643.44	4643.44	0	1582.49	1582.49	0	0	0	0	0	0	0	0	21.62	21.62	0	8.96	8.96	0	.	.	.	.	.	.	.	751	GFYLLGE	21.62	.	.	.	.	.
var_54	1:208043110-208043110	C/T	PLXNA2	PLXNA2	NM_025179.4	R	1323	Q	3ig3A01;3ig3A02	1.10.506.10;3.10.20.90	1269	1602	+	-	-	12342.2	12344.2	2	5469.57	5684.03	214.46	0	0	0	0	0	0	0	279.96	279.94	-0.02	134.83	170.58	35.75	.	.	.	.	.	.	.	1362	KVFLLTFIR	95.43	.	.	.	1321	AMQVLFPG
var_55	1:208051361-208051361	G/A	PLXNA2	PLXNA2	NM_025179.4	P	1019	L	2uzyB04	2.60.40.10	952	1044	+	-	-	12342.2	12861.3	519.1	5469.57	5469.57	0	0	0	0	0	0	0	0	61.36	138.8	77.44	78.08	78.08	0	.	.	.	1017	PVLVSVSVD	77.44	.	1017	PVLVSVSVD	77.44	.	.	.	.	.
var_56	1:220069426-220069426	C/A	BPNT1	BPNT1	NM_006085.6	V	114	F	2wefA01	3.30.540.10	5	179	-	-	-	1663.33	1671.15	7.82	368.57	409.64	41.07	0	0	0	0	0	0	0	135.59	137.15	1.56	7.76	14.86	7.1	111	DLVVWVD	59.51	111	DLVFWVD	61.07	1.56	132	NVTVLIGIAYE	69.24	.	.	.	110	EDLVFWVD
var_57	1:228214309-228214309	G/A	OBSCN	OBSCN	NM_001098623.2	R	465	H	2e6qA00	2.60.40.10	421	511	-	-	-	15250.9	15241.9	-9	8347.04	8400.44	53.4	0	0	0	0	0	0	0	.	.	.	95.45	105.12	9.67	.	.	.	.	.	.	.	.	.	.	.	.	.	463	GGHVAISA
var_58	1:230685094-230685094	C/A	COG2	COG2	NM_007357.3	P	413	Q	.	.	.	.	-	-	-	1482.25	1482.28	0.03	1510.25	1510.53	0.28	.	.	.	.	.	.	.	.	.	.	.	.	.	.	.	.	.	.	.	.	.	.	.	.	.	.	.	.
var_59	1:232403522-232403522	C/A	SIPA1L2	SIPA1L2	NM_020808.4	Q	1622	H	.	.	.	.	-	-	-	4795.47	4795.74	0.27	3684.92	3684.88	-0.04	.	.	.	.	.	.	.	.	.	.	.	.	.	.	.	.	.	.	.	.	.	.	.	.	.	.	.	.
var_60	1:235220490-235220490	C/T	ARID4B	ARID4B	NM_016374.6	A	407	T	2cxyA00	1.10.150.60	287	407	-	-	-	2066.52	2066.52	0	933.25	933.25	0	0	0	0	0	0	0	0	32.93	32.93	0	42.63	42.63	0	.	.	.	.	.	.	.	388	KYLYGFE	32.93	.	.	.	.	.
var_61	1:236838558-236838558	G/C	MTR	MTR	NM_000254.2	G	492	R	3k13A00	3.20.20.20	361	656	-	-	-	4832.12	4678.1	-154.02	3066.15	3065.99	-0.16	0	0	0	0	0	0	0	134.95	133.01	-1.94	229.68	229.66	-0.01	490	KYGAAMVVMAFD	70.18	492	RAAMVVMAFD	68.21	-1.97	492	RAAMVVMAFD	68.21	.	.	.	.	.
var_62	1:237503338-237503338	C/A	RYR2	RYR2	NM_001035.3	P	816	T	5c33A00	2.60.120.920	648	844	+	-	-	28315.2	28315.2	0	13636.4	13636.4	0	0	0	0	0	0	0	0	33.09	33.09	0	79.74	79.74	0	.	.	.	.	.	.	.	657	PNIFLGVS	22.37	.	.	.	.	.
var_63	1:247933984-247933984	G/C	OR2AJ1	OR2AJ1	NM_001355235.1	L	73	F	4ib4A01	1.20.1070.10	22	324	+	+	+	8249.17	8249.19	0.02	1143.7	1145.26	1.56	0	0	0	0	0	0	0	689.11	689.11	0	157.55	157.81	0.26	.	.	.	.	.	.	.	273	KFLAIFYTILT	96.86	73	LHVSNIVP	35.67	73	FHVSNIVP
var_64	1:248061177-248061177	C/T	OR2L3	OR2L3	NM_001004687.1	P	166	S	4buoA00	1.20.1070.10	21	311	+	+	-	7511.34	7619.25	107.91	936.58	939.86	3.28	0	0	0	0	0	0	0	618.95	605.89	-13.06	120	120	0	158	HTVYVLH	47.91	158	HTVYVLHISYCQ	34.92	-12.99	243	HLTVVTFYYA	87.7	.	.	.	.	.
var_65	10:5766099-5766099	A/C	GDI2	GDI2	NM_001494.4	D	415	E	1d5tA02;1d5tA03;1d5tA01	3.30.519.10;1.10.405.10;3.50.50.60	1	426	-	-	-	2809.29	2809.29	0	558.38	558.35	-0.02	0	0	0	0	0	0	0	335.46	335.46	0	84.49	84.49	0	.	.	.	.	.	.	.	142	KFLVYVANFD	96.3	.	.	.	.	.
var_66	10:6498400-6498400	C/A	PRKCQ	PRKCQ	NM_006257.5	V	180	F	2ennA01	3.30.60.20	144	213	-	-	-	2225.57	2233.02	7.45	1450.06	1452.79	2.73	0	0	0	0	0	0	0	35.12	36.61	1.49	.	.	.	178	EFVWGLN	35.12	178	EFFWGLN	36.61	1.49	178	EFFWGLN	36.61	.	.	.	.	.
var_67	10:29458553-29458553	C/G	SVIL	SVIL	NM_021738.3	D	2147	H	.	.	.	.	-	-	-	3040.57	3042.14	1.57	1969.15	1969.47	0.32	.	.	.	.	.	.	.	.	.	.	.	.	.	.	.	.	.	.	.	.	.	.	.	.	.	.	.	.
var_68	10:75220826-75220826	C/T	VDAC2	VDAC2	NM_001184823.1	P	147	L	4c69X00	2.40.160.10	2	294	-	-	-	254.34	262.88	8.54	49.08	49.16	0.08	0	0	0	0	0	0	0	24.24	24.24	0	6.65	6.65	0	.	.	.	.	.	.	.	267	KLTLSALVD	24.24	.	.	.	.	.
var_69	10:89754571-89754571	G/A	KIF20B	KIF20B	NM_001284259.1	M	1467	I	.	.	.	.	-	-	-	2609.82	2822.95	213.13	3932.36	3936.65	4.29	.	.	.	.	.	.	.	.	.	.	.	.	.	1466	KMMLITQ	10.85	1466	KIMLITQA	44.77	33.91	.	.	.	.	.	.	.	.
var_70	10:98721752-98721752	C/A	HPSE2	HPSE2	NM_021828.4	K	287	N	.	.	.	.	-	-	-	3968.02	3970.46	2.44	1285.22	1285.33	0.11	.	.	.	.	.	.	.	.	.	.	.	.	.	.	.	.	.	.	.	.	.	.	.	.	.	.	.	.
var_71	10:101535442-101535442	T/G	BTRC	BTRC	NM_033637.4	V	479	G	6m90A02	2.130.10.10	286	580	-	-	-	769.48	761.27	-8.21	620.52	620.52	0	0	0	0	0	0	0	0	83.48	83.48	0	.	.	.	.	.	.	.	.	.	.	527	KIKVWDLVAALD	38.9	.	.	.	.	.
var_72	10:102919773-102919773	G/C	CNNM2	CNNM2	NM_017649.5	E	431	D	4iysA00	3.10.580.10	429	584	+	-	-	6243.79	6243.79	0	2946.88	2967.41	20.53	0	0	0	0	0	0	0	58.76	58.76	0	57.37	60.56	3.19	.	.	.	.	.	.	.	490	NIVDLLFVKDLAFVD	36.46	430	EELNIIQG	9.56	430	EDLNIIQG
var_73	10:113585793-113585793	G/A	HABP2	HABP2	NM_004132.5	G	458	E	2f83A05	2.40.10.10	307	556	-	-	-	1893.45	1893.45	0	1650.46	1650.45	-0.01	0	0	0	0	0	0	0	95.65	95.65	0	39.67	39.67	0	.	.	.	.	.	.	.	518	DGTYYVYGIVSWGLE	65.59	.	.	.	.	.
var_74	10:133285105-133285105	G/C	TUBGCP2	TUBGCP2	NM_006659.3	H	668	Q	3ripA02	1.20.120.1900	509	775	-	-	-	3778.13	3777.51	-0.62	3896.33	3896.36	0.03	0	0	0	0	0	0	0	103.43	103.37	-0.06	268.37	268.37	0	.	.	.	.	.	.	.	750	KLMSVCVMFTN	38.95	.	.	.	.	.
var_75	11:1018308-1018308	G/T	MUC6.2	MUC6	NM_005961.3.2	T	1498	K	.	.	.	.	-	-	-	5152.41	5152.41	0	2812.06	2812.06	0	.	.	.	.	.	.	.	.	.	.	.	.	.	.	.	.	.	.	.	.	.	.	.	.	.	.	.	.
var_76	11:4848301-4848301	A/T	OR51S1	OR51S1	NM_001004758.1	M	303	K	4ib4A01	1.20.1070.10	30	319	+	+	-	7358.36	7334.42	-23.94	654.53	654.64	0.11	0	0	0	0	0	0	0	520.63	512.73	-7.9	105.04	105.04	0	.	.	.	.	.	.	.	218	PLLIFFSYGLIGK	87.92	.	.	.	.	.
var_77	11:5301021-5301021	C/A	OR51B4	OR51B4	NM_033179.2	R	309	M	4ib4A01	1.20.1070.10	21	310	+	+	-	7057.18	7057.18	0	384.14	384.14	0	0	0	0	0	0	0	0	274.23	274.23	0	46.88	46.88	0	.	.	.	.	.	.	.	77	PTVLGVLLLD	77.04	.	.	.	.	.
var_78	11:5777878-5777878	G/T	OR52N5	OR52N5	NM_001001922.2	H	253	N	3rzeA01	1.20.1070.10	29	321	+	+	+	7634.27	7662.32	28.05	1154.34	1155.84	1.5	0	0	0	0	0	0	0	524.54	527.19	2.65	182.3	182.23	-0.07	253	HISAIIITYV	66.31	253	NISAIIITYV	69.21	2.89	283	HIIVANLYLLL	93.47	.	.	.	.	.
var_79	11:7796691-7796691	C/G	OR5P2	OR5P2	NM_153444.1	E	84	D	4ib4A01	1.20.1070.10	24	308	+	+	-	9983.5	9981.71	-1.79	446.87	445.82	-1.06	0	0	0	0	0	0	0	237.23	237.04	-0.19	57.44	57.34	-0.1	.	.	.	.	.	.	.	76	NMLVNFLVD	83.98	.	.	.	.	.
var_80	11:34108284-34108284	A/T	NAT10	NAT10	NM_024662.3	E	20	V	2zpaA01	3.40.50.11040	9	69	-	-	-	6361.35	6359.37	-1.98	2738.09	2738.44	0.35	0	0	0	0	0	0	0	142.15	142.12	-0.03	14.38	14.39	0.01	.	.	.	.	.	.	.	23	RSLFVVVG	85.39	.	.	.	.	.
var_81	11:36574633-36574633	G/T	RAG1	RAG1	NM_000448.2	R	443	S	3gnaA00	1.10.287.1860	392	467	-	-	-	1714.76	1774.07	59.31	1462.68	1462.47	-0.21	0	0	0	0	0	0	0	69.37	68.49	-0.88	.	.	.	432	SVCMTLFLLALR	69.37	432	SVCMTLFLLALSA	68.49	-0.88	432	SVCMTLFLLALSA	68.49	.	.	.	.	.
var_82	11:44909825-44909825	G/T	TSPAN18	TSPAN18	NM_130783.5	G	62	W	.	.	.	.	+	-	+	6617.79	6669.76	51.97	30.24	30.22	-0.01	.	.	.	.	.	.	.	.	.	.	.	.	.	.	.	.	.	.	.	.	.	.	.	.	.	.	.	.
var_83	11:46542978-46542978	C/T	AMBRA1	AMBRA1	NM_001367468.1	E	347	K	.	.	.	.	-	-	-	3173.46	3172.34	-1.12	1384.59	1384.69	0.1	.	.	.	.	.	.	.	.	.	.	.	.	.	.	.	.	.	.	.	.	.	.	.	.	.	.	.	.
var_84	11:48263895-48263895	T/G	OR4X1	OR4X1	NM_001004726.1	F	12	C	.	.	.	.	+	-	-	7909.44	7473.66	-435.78	783.73	746.36	-37.37	.	.	.	.	.	.	.	.	.	.	.	.	.	9	EIIFVGFSQ	75.08	9	EIICVGFS	14.96	-60.12	.	.	.	7	VTEIIFVG	7.85	.	.
var_85	11:55914021-55914021	A/T	OR5W2	OR5W2	NM_001001960.1	S	188	T	4ib4A01	1.20.1070.10	20	308	+	+	-	9321.87	9374.91	53.04	51.52	51.52	0.01	0	0	0	0	0	0	0	481.55	495.5	13.95	.	.	.	.	.	.	183	PLLLLTR	13.95	.	139	RVCYLLLTGVYLVGIAD	92.2	.	.	.	.	.
var_86	11:56177510-56177510	A/C	OR5J2	OR5J2	NM_001005492.1	K	298	T	4ib4A01	1.20.1070.10	20	310	+	+	-	9291.71	9291.71	0	200.5	200.51	0.01	0	0	0	0	0	0	0	455.32	455.32	0	19.17	19.17	0	.	.	.	.	.	.	.	272	KVVSMFYTLGI	75.79	.	.	.	.	.
var_87	11:62524451-62524451	A/C	AHNAK	AHNAK	NM_001620.3	I	3322	M	.	.	.	.	-	-	-	380.3	380.3	0	870.69	870.69	0	.	.	.	.	.	.	.	.	.	.	.	.	.	.	.	.	.	.	.	.	.	.	.	.	.	.	.	.
var_88	11:62648656-62648656	T/A	INTS5	INTS5	NM_030628.2	D	475	V	.	.	.	.	-	-	-	7284.74	7542.83	258.09	925.1	925.21	0.11	.	.	.	.	.	.	.	.	.	.	.	.	.	.	.	.	472	PFLVALK	51.89	.	.	.	.	.	.	.	.	.
var_89	11:66340971-66340971	A/T	BRMS1	BRMS1	NM_015399.4	L	145	Q	.	.	.	.	-	-	-	506.75	506.75	0	195.21	195.47	0.26	.	.	.	.	.	.	.	.	.	.	.	.	.	.	.	.	.	.	.	.	.	.	.	.	.	.	.	.
var_90	11:68423502-68423502	C/T	LRP5	LRP5	NM_002335.4	T	1014	I	4a0pA02	2.120.10.30	931	1258	+	-	-	9041.1	9400.29	359.19	3057.61	3101.21	43.6	0	0	0	0	0	0	0	407.13	454.46	47.33	195.23	202.51	7.28	1010	PFVLTSLS	26.44	1010	PFVLISLSQ	73.78	47.33	989	KFIYWVD	97.67	.	.	.	1009	QPFVLISL
var_91	11:71837399-71837399	C/G	DEFB108B	DEFB108B	NM_001002035.2	A	20	G	.	.	.	.	-	-	-	1080.77	1080.77	0	0.37	0.37	0	.	.	.	.	.	.	.	.	.	.	.	.	.	.	.	.	.	.	.	.	.	.	.	.	.	.	.	.
var_92	11:72220965-72220965	C/A	FOLR2	FOLR2	NM_000803.5	H	82	Q	.	.	.	.	-	-	-	2304.83	2304.83	0	259.38	259.34	-0.04	.	.	.	.	.	.	.	.	.	.	.	.	.	.	.	.	.	.	.	.	.	.	.	.	.	.	.	.
var_93	11:83164262-83164262	C/T	PCF11	PCF11	NM_015885.4	P	188	L	.	.	.	.	-	-	-	1984.57	1984.57	0	294.77	294.77	0	.	.	.	.	.	.	.	.	.	.	.	.	.	.	.	.	.	.	.	.	.	.	.	.	.	.	.	.
var_94	11:85685700-85685700	T/G	CCDC89	CCDC89	NM_152723.3	K	144	T	.	.	.	.	-	-	-	149.06	148.63	-0.43	34.29	34.3	0.01	.	.	.	.	.	.	.	.	.	.	.	.	.	.	.	.	.	.	.	.	.	.	.	.	.	.	.	.
var_95	11:89449451-89449451	C/A	NOX4	NOX4	NM_016931.5	C	113	F	.	.	.	.	+	-	+	6085.05	6132.03	46.98	1517.31	1586.21	68.9	.	.	.	.	.	.	.	.	.	.	.	.	.	.	.	.	105	HITCGVTIFIFSGVH	54.41	.	.	.	.	110	VTICIFSG	15.13	110	VTIFIFSG
var_96	11:92801441-92801441	A/C	FAT3	FAT3	NM_001008781.2	N	2810	H	5t9tA05;5sznA05	2.60.40.60	2705	2811	+	-	-	28688.9	28689.4	0.5	19829.3	19829.2	-0.1	0	0	0	0	0	0	0	152.6	152.6	0	91.5	91.5	0	.	.	.	.	.	.	.	2752	KGGIFVIE	66.26	.	.	.	.	.
var_97	11:103455253-103455253	A/C	DYNC2H1	DYNC2H1	NM_001377.3	H	4175	P	.	.	.	.	-	-	-	19855.5	19855.3	-0.2	12719	12719.1	0.1	.	.	.	.	.	.	.	.	.	.	.	.	.	.	.	.	.	.	.	.	.	.	.	.	.	.	.	.
var_98	11:124893700-124893700	A/C	ROBO4	ROBO4	NM_019055.6	I	512	S	.	.	.	.	-	-	-	3843.13	3843.13	0	546.61	546.61	0	.	.	.	.	.	.	.	.	.	.	.	.	.	.	.	.	.	.	.	.	.	.	.	.	.	.	.	.
var_99	11:126526624-126526624	G/T	KIRREL3	KIRREL3	NM_032531.4	T	66	K	4ofiA00	2.60.40.10	46	149	+	-	-	4993.25	4944.65	-48.6	1882.11	1882.08	-0.03	0	0	0	0	0	0	0	111.68	101.67	-10.01	10.24	10.24	0	64	PVTLLCA	10.03	.	.	.	.	75	DGFVLWIK	82.47	.	.	.	.	.
var_100	12:8518166-8518166	A/T	CLEC4D	CLEC4D	NM_080387.5	T	42	S	.	.	.	.	+	-	+	2707.45	2706.48	-0.97	99.9	99.9	0	.	.	.	.	.	.	.	.	.	.	.	.	.	.	.	.	.	.	.	.	.	.	.	.	.	.	.	.
var_101	12:25245350-25245350	C/A	KRAS	KRAS	NM_033360.4	G	12	V	2kwiA00	3.40.50.300	1	171	-	-	-	1285.21	1681.6	396.39	580.84	580.81	-0.03	0	0	0	0	0	0	0	171.54	214.82	43.29	94.39	94.39	0	2	TEYKLVVVGAG	23.94	5	KLVVVGAVGVG	67.24	43.31	76	EGFLCVFAIN	78.79	.	.	.	.	.
var_102	12:27081996-27081996	G/C	C12orf71	C12orf71	NM_001080406.1	S	163	C	.	.	.	.	-	-	-	785.35	785.35	0	459.06	458.96	-0.1	.	.	.	.	.	.	.	.	.	.	.	.	.	.	.	.	.	.	.	.	.	.	.	.	.	.	.	.
var_103	12:31423635-31423635	T/A	DENND5B	DENND5B	NM_144973.4	D	811	V	3cwzB01	1.20.58.900	722	822	-	-	-	6058.94	6075.18	16.24	3209.71	3209.71	0	0	0	0	0	0	0	0	.	.	.	.	.	.	.	.	.	.	.	.	.	.	.	.	.	.	.	.	.
var_104	12:45851967-45851967	G/C	ARID2	ARID2	NM_152641.4	D	1282	H	.	.	.	.	-	-	-	4280.76	4279.78	-0.98	5127.24	5127.31	0.07	.	.	.	.	.	.	.	.	.	.	.	.	.	.	.	.	.	.	.	.	.	.	.	.	.	.	.	.
var_105	12:52447968-52447968	C/T	KRT6B	KRT6B	NM_005555.4	A	412	T	1gk4C00	1.20.5.170	393	476	-	-	-	158.3	158.3	0	2331.07	2331.45	0.38	0	0	0	0	0	0	0	.	.	.	44.32	44.38	0.06	.	.	.	.	.	.	.	.	.	.	.	.	.	.	.
var_106	12:56034760-56034760	C/G	IKZF4	IKZF4	NM_022465.4	T	396	R	.	.	.	.	-	-	-	469.59	425.98	-43.61	41.62	41.63	0.01	.	.	.	.	.	.	.	.	.	.	.	.	.	.	.	.	.	.	.	.	.	.	.	.	.	.	.	.
var_107	12:57535486-57535486	T/G	DCTN2	DCTN2	NM_001261413.1	M	88	L	.	.	.	.	-	-	-	17.45	17.45	0	223.35	223.35	0	.	.	.	.	.	.	.	.	.	.	.	.	.	.	.	.	.	.	.	.	.	.	.	.	.	.	.	.
var_108	12:64495712-64495712	C/G	TBK1	TBK1	NM_013254.4	Q	553	E	4im0A04	1.20.1270.420	406	657	-	-	-	3028.18	2951.2	-76.98	2369.43	2298.49	-70.94	0	0	0	0	0	0	0	119.59	104.15	-15.44	92.02	78.93	-13.09	551	KLQVLLN	15.28	.	.	.	.	427	RIASTLLLYQ	49.94	551	KLQVLLNC	14.13	558	CMTEIYYQF
var_109	12:66371739-66371739	T/G	GRIP1	GRIP1	NM_001366722.1	Q	989	H	.	.	.	.	-	-	-	2020.73	2021.01	0.28	1383.03	1383	-0.03	.	.	.	.	.	.	.	.	.	.	.	.	.	.	.	.	.	.	.	.	.	.	.	.	.	.	.	.
var_110	12:99246391-99246391	C/A	ANKS1B	ANKS1B	NM_152788.4	A	744	S	.	.	.	.	-	-	-	3576.69	3576.69	0	2631.14	2630.91	-0.23	.	.	.	.	.	.	.	.	.	.	.	.	.	.	.	.	.	.	.	.	.	.	.	.	.	.	.	.
var_111	12:102074384-102074384	G/C	NUP37	NUP37	NM_024057.4	H	317	Q	4gq1A00	2.130.10.10	5	324	-	-	-	1039.76	1027.72	-12.04	1424.24	1424.27	0.03	0	0	0	0	0	0	0	130.73	128.74	-1.99	222.31	222.32	0	.	.	.	.	.	.	.	318	KLLFWVTE	84.59	.	.	.	.	.
var_112	12:103788876-103788876	T/C	NT5DC3	NT5DC3	NM_001031701.3	K	355	E	4ohfA01	3.40.50.1000	245	440	-	-	-	1468.9	1271.18	-197.72	1913.84	1915.47	1.63	0	0	0	0	0	0	0	120.3	77.2	-43.1	150.75	150.73	-0.03	.	.	.	.	.	.	.	323	DVVIVQAE	35.87	.	.	.	.	.
var_113	12:106997688-106997688	C/T	CRY1	CRY1	NM_004075.5	R	431	H	3fy4C03	1.10.579.10	304	497	-	-	-	1391.12	1391.12	0	1974.2	1974.62	0.42	0	0	0	0	0	0	0	33.54	33.54	0	169.97	169.97	0	.	.	.	.	.	.	.	396	SWMWLSCSSFFQQFFH	21.94	.	.	.	.	.
var_114	12:124993956-124993956	A/G	BRI3BP	BRI3BP	NM_080626.6	S	56	G	.	.	.	.	+	-	-	5239	5239	0	599.44	599.46	0.01	.	.	.	.	.	.	.	.	.	.	.	.	.	.	.	.	.	.	.	.	.	.	.	.	.	.	.	.
var_115	13:20988263-20988263	T/A	LATS2	LATS2	NM_014572.3	Y	506	F	.	.	.	.	-	-	-	1593.32	1593.32	0	1909.26	1844.82	-64.44	.	.	.	.	.	.	.	.	.	.	.	.	.	.	.	.	.	.	.	.	.	.	.	501	PLDVEYGG	14.1	.	.
var_116	13:37563337-37563337	T/C	POSTN	POSTN	NM_006475.3	Q	836	R	.	.	.	.	-	-	-	1833.41	1833.41	0	1454.34	1454.34	0	.	.	.	.	.	.	.	.	.	.	.	.	.	.	.	.	.	.	.	.	.	.	.	.	.	.	.	.
var_117	13:45985521-45985521	C/A	ZC3H13	ZC3H13	NM_001330567.2	R	499	L	.	.	.	.	-	-	-	40.46	40.46	0	319.71	319.71	0	.	.	.	.	.	.	.	.	.	.	.	.	.	.	.	.	.	.	.	.	.	.	.	.	.	.	.	.
var_118	13:85795082-85795082	G/A	SLITRK6	SLITRK6	NM_032229.3	P	476	L	4rcwA00	3.80.10.10	329	568	+	-	-	3527.98	3527.98	0	2165.41	2165.47	0.06	0	0	0	0	0	0	0	.	.	.	195.02	195.02	0	.	.	.	.	.	.	.	.	.	.	.	.	.	.	.
var_119	14:18987203-18987203	G/C	POTEM	POTEM	NM_001145442.1	G	411	A	.	.	.	.	-	-	-	2092.76	2092.76	0	959.37	959.37	0	.	.	.	.	.	.	.	.	.	.	.	.	.	.	.	.	.	.	.	.	.	.	.	.	.	.	.	.
var_120	14:30602056-30602056	C/T	G2E3	G2E3	NM_017769.5	T	312	I	.	.	.	.	-	-	-	3044.82	3045.5	0.68	1793.34	1820	26.66	.	.	.	.	.	.	.	.	.	.	.	.	.	.	.	.	.	.	.	.	.	.	.	.	.	.	.	.
var_121	14:37823865-37823865	G/A	TTC6	TTC6	NM_001368142.1	A	262	T	4i17A00;3ks2A00	1.25.40.10	170	264	-	-	-	2768.75	2768.75	0	2714.88	2715.39	0.51	0	0	0	0	0	0	0	99.64	99.64	0	37.06	37.06	0	.	.	.	.	.	.	.	228	EAVNFFTWALK	66.07	.	.	.	.	.
var_122	14:50757290-50757290	T/C	NIN	NIN	NM_182946.1	K	1247	R	.	.	.	.	-	-	-	2229.1	2229.1	0	485.18	485.18	0	.	.	.	.	.	.	.	.	.	.	.	.	.	.	.	.	.	.	.	.	.	.	.	.	.	.	.	.
var_123	14:50757441-50757441	T/G	NIN	NIN	NM_182946.1	K	1197	Q	.	.	.	.	-	-	-	2229.1	2228.78	-0.32	485.18	485.87	0.69	.	.	.	.	.	.	.	.	.	.	.	.	.	.	.	.	.	.	.	.	.	.	.	.	.	.	.	.
var_124	14:51721963-51721963	G/T	FRMD6	FRMD6	NM_001267046.2	V	459	F	.	.	.	.	-	-	-	1757.68	1757.68	0	2423.36	2423.71	0.35	.	.	.	.	.	.	.	.	.	.	.	.	.	.	.	.	.	.	.	.	.	.	.	.	.	.	.	.
var_125	14:59745885-59745885	G/A	RTN1	RTN1	NM_021136.3	P	280	S	.	.	.	.	+	-	-	3713.48	3714.25	0.77	307.03	307.92	0.89	.	.	.	.	.	.	.	.	.	.	.	.	.	.	.	.	.	.	.	.	.	.	.	.	.	.	.	.
var_126	14:63599512-63599512	A/C	WDR89	WDR89	NM_001008726.3	V	144	G	2xu7A00	2.130.10.10	10	260	-	-	-	1099.6	726.76	-372.84	535.83	508.43	-27.39	0	0	0	0	0	0	0	156.96	93.29	-63.67	65.64	65.64	0	140	DALLVFWD	63.67	.	.	.	.	40	ENLVAVLCS	51.52	.	.	.	.	.
var_127	14:73512114-73512114	G/T	HEATR4	HEATR4	NM_203309.2	L	484	I	3c5wA00	1.25.10.10	476	587	-	-	-	1958.91	1958.91	0	1524.35	1581.36	57.01	0	0	0	0	0	0	0	.	.	.	.	9.51	9.51	.	.	.	.	.	.	.	.	.	.	.	.	.	479	TVENLIQS
var_128	14:75047371-75047371	C/A	MLH3	MLH3	NM_001040108.1	G	762	V	.	.	.	.	-	-	-	3248.51	3248.51	0	3487.74	3487.74	0	.	.	.	.	.	.	.	.	.	.	.	.	.	.	.	.	.	.	.	.	.	.	.	.	.	.	.	.
var_129	14:75071499-75071499	C/A	ZC2HC1C	ZC2HC1C	NM_024643.4	S	309	Y	.	.	.	.	-	-	-	723.55	723.56	0	119.52	119.56	0.04	.	.	.	.	.	.	.	.	.	.	.	.	.	.	.	.	.	.	.	.	.	.	.	.	.	.	.	.
var_130	14:80526869-80526869	T/G	CEP128	CEP128	NM_152446.5	K	1024	N	.	.	.	.	-	-	-	404.28	404.11	-0.17	1054.88	1054.88	0	.	.	.	.	.	.	.	.	.	.	.	.	.	.	.	.	.	.	.	.	.	.	.	.	.	.	.	.
var_131	14:80526907-80526907	G/C	CEP128	CEP128	NM_152446.5	H	1012	D	.	.	.	.	-	-	-	404.28	404.24	-0.04	1054.88	1054.88	0	.	.	.	.	.	.	.	.	.	.	.	.	.	.	.	.	.	.	.	.	.	.	.	.	.	.	.	.
var_132	14:80914351-80914351	T/C	CEP128	CEP128	NM_152446.5	S	69	G	.	.	.	.	-	-	-	404.28	404.28	0	1054.88	1054.85	-0.03	.	.	.	.	.	.	.	.	.	.	.	.	.	.	.	.	.	.	.	.	.	.	.	.	.	.	.	.
var_133	14:91313217-91313217	T/C	CCDC88C	CCDC88C	NM_001080414.4	K	867	E	.	.	.	.	-	-	-	1302.07	1301.8	-0.27	1782.03	1782.03	0	.	.	.	.	.	.	.	.	.	.	.	.	.	.	.	.	.	.	.	.	.	.	.	.	.	.	.	.
var_134	14:91313931-91313931	G/A	CCDC88C	CCDC88C	NM_001080414.4	R	629	W	.	.	.	.	-	-	-	1302.07	1301.8	-0.27	1782.03	1782.03	0	.	.	.	.	.	.	.	.	.	.	.	.	.	.	.	.	.	.	.	.	.	.	.	.	.	.	.	.
var_135	14:93212054-93212054	G/T	UBR7	UBR7	NM_175748.4	G	123	V	.	.	.	.	-	-	-	1315.48	1315.48	0	2274.68	2279.79	5.11	.	.	.	.	.	.	.	.	.	.	.	.	.	.	.	.	.	.	.	.	.	.	.	.	.	.	.	.
var_136	14:104941511-104941511	A/C	AHNAK2	AHNAK2	NM_138420.4	M	4647	R	.	.	.	.	-	-	-	924.96	925.03	0.07	391.98	391.96	-0.02	.	.	.	.	.	.	.	.	.	.	.	.	.	.	.	.	.	.	.	.	.	.	.	.	.	.	.	.
var_137	14:104947461-104947461	C/A	AHNAK2	AHNAK2	NM_138420.4	G	2664	C	.	.	.	.	-	-	-	924.96	924.96	0	391.98	391.97	-0.01	.	.	.	.	.	.	.	.	.	.	.	.	.	.	.	.	.	.	.	.	.	.	.	.	.	.	.	.
var_138	14:104952357-104952357	G/C	AHNAK2	AHNAK2	NM_138420.4	L	1032	V	.	.	.	.	-	-	-	924.96	924.96	0	391.98	391.98	0	.	.	.	.	.	.	.	.	.	.	.	.	.	.	.	.	.	.	.	.	.	.	.	.	.	.	.	.
var_139	15:33562976-33562976	C/A	RYR3	RYR3	NM_001036.5	A	371	D	4i96A01	2.80.10.50	221	405	+	-	-	29243.6	29244	0.4	12405.9	12405.9	0	0	0	0	0	0	0	0	38.55	38.58	0.03	.	.	.	.	.	.	.	.	.	.	351	SVCFVQHIASGLWVTYK	38.58	.	.	.	.	.
var_140	15:41669240-41669240	G/T	MGA	MGA	NM_001164273.1	D	116	Y	4a04A00	2.60.40.820	68	260	-	-	-	4549.06	4645.16	96.1	3590.92	3592.06	1.14	0	0	0	0	0	0	0	149.77	63.84	-85.93	66.19	66.19	0	.	.	.	.	.	.	.	232	EFFAVTAYQ	55.45	.	.	.	.	.
var_141	15:41823716-41823716	C/G	MAPKBP1	MAPKBP1	NM_001128608.2	L	1296	V	.	.	.	.	-	-	-	3579.98	3580.7	0.72	1730.78	1730.78	0	.	.	.	.	.	.	.	.	.	.	.	.	.	.	.	.	.	.	.	.	.	.	.	.	.	.	.	.
var_142	15:71852133-71852133	C/G	MYO9A	MYO9A	NM_006901.4	M	2158	I	5c5sB00	1.10.555.10	2050	2263	-	-	-	9220.49	9220.49	0	5782.4	5787.88	5.48	0	0	0	0	0	0	0	195.59	195.59	0	97.69	98.6	0.91	.	.	.	.	.	.	.	2207	NALAIVFA	84.01	.	.	.	.	.
var_143	15:83942683-83942683	G/T	ADAMTSL3	ADAMTSL3	NM_207517.3	E	735	D	3t5oA01	2.20.100.10	705	760	-	-	-	4117.08	4117.08	0	3020.52	3020.52	0	0	0	0	0	0	0	0	.	.	.	.	.	.	.	.	.	.	.	.	.	.	.	.	.	.	.	.	.
var_144	15:84014712-84014712	C/A	ADAMTSL3	ADAMTSL3	NM_207517.3	L	1382	I	4cbpB02	2.60.40.10	1307	1387	-	-	-	4117.08	4144.02	26.94	3020.52	3020.53	0.01	0	0	0	0	0	0	0	37.15	44.82	7.67	6.45	6.45	0	.	.	.	1376	AVATSVIH	7.67	.	1343	NVSLLFNGSLLL	20.43	.	.	.	.	.
var_145	15:90981013-90981013	T/G	PRC1	PRC1	NM_003981.4	Q	231	H	.	.	.	.	-	-	-	385.44	385.69	0.25	306.31	306.8	0.49	.	.	.	.	.	.	.	.	.	.	.	.	.	.	.	.	.	.	.	.	.	.	.	.	.	.	.	.
var_146	15:99175092-99175092	C/A	TTC23	TTC23	NM_001288616.3	V	275	F	3ceqA00	1.25.40.10	258	424	-	-	-	644.9	645.76	0.86	959	960.59	1.59	0	0	0	0	0	0	0	.	.	.	50.78	50.78	0	.	.	.	.	.	.	.	.	.	.	.	.	.	.	.
var_147	16:293708-293708	T/A	AXIN1	AXIN1	NM_003502.4	T	656	S	.	.	.	.	-	-	-	1290.53	1290.53	0	1309.05	1309.05	0	.	.	.	.	.	.	.	.	.	.	.	.	.	.	.	.	.	.	.	.	.	.	.	.	.	.	.	.
var_148	16:1668179-1668179	G/T	CRAMP1	CRAMP1	NM_020825.4	S	1107	I	.	.	.	.	-	-	-	690.91	712.08	21.16	637.11	703.83	66.71	.	.	.	.	.	.	.	.	.	.	.	.	.	.	.	.	.	.	.	.	.	.	.	.	.	.	1101	IIEIAIISG
var_149	16:8900558-8900558	T/A	USP7	USP7	NM_003470.3	M	761	L	2ylmA02	3.10.20.90	677	792	-	-	-	4537.62	4537.74	0.12	1689.06	1689.08	0.02	0	0	0	0	0	0	0	126.77	126.8	0.02	12.96	12.96	0	.	.	.	.	.	.	.	684	DVMLFLK	89.74	.	.	.	.	.
var_150	16:15757853-15757853	G/T	MYH11.2	MYH11	NM_002474.3	P	517	T	1br2A04;1br2A01;1br2A03;1br2A02	1.20.58.530;3.40.850.10;1.20.120.720;1.10.10.820	82	714	-	-	-	4232.61	4232.61	0	3186.51	3186.41	-0.1	0	0	0	0	0	0	0	233.59	233.59	0	495.17	495.17	0	.	.	.	.	.	.	.	190	KVIQYLAVVASS	60.69	.	.	.	.	.
var_151	16:27573915-27573915	A/G	KIAA0556	KIAA0556	NM_015202.4	K	8	E	.	.	.	.	-	-	-	3450.24	3449.44	-0.8	4142.67	4142.85	0.18	.	.	.	.	.	.	.	.	.	.	.	.	.	.	.	.	.	.	.	.	.	.	.	.	.	.	.	.
var_152	16:28156324-28156324	C/A	XPO6	XPO6	NM_015171.4	D	283	Y	.	.	.	.	-	-	-	10094.9	10096.6	1.7	4355.21	4356.93	1.72	.	.	.	.	.	.	.	.	.	.	.	.	.	.	.	.	.	.	.	.	.	.	.	.	.	.	.	.
var_153	16:30765237-30765237	G/T	RNF40	RNF40	NM_014771.4	E	276	D	.	.	.	.	-	-	-	1714.99	1714.99	0	279.22	279.22	0	.	.	.	.	.	.	.	.	.	.	.	.	.	.	.	.	.	.	.	.	.	.	.	.	.	.	.	.
var_154	16:31325389-31325389	G/T	ITGAM	ITGAM	NM_000632.4	K	830	N	4nehA04	2.60.40.1510	771	926	+	-	-	7267.34	7267.37	0.03	4745.8	4745.8	0	0	0	0	0	0	0	0	62.29	62.3	0.01	133.02	133.02	0	.	.	.	.	.	.	.	799	EFNVTVTVR	29.53	.	.	.	.	.
var_155	16:64982164-64982164	C/A	CDH11	CDH11	NM_001797.4	E	379	D	3q2wA03;5t9tA05	2.60.40.60	263	380	+	-	-	4673.38	4673.35	-0.03	1849.19	1849.19	0	0	0	0	0	0	0	0	21.14	21.14	0	98.01	98.01	0	.	.	.	.	.	.	.	301	GLVTYNIVD	21.14	.	.	.	.	.
var_156	16:70903789-70903789	G/C	HYDIN	HYDIN	NM_001270974.2	N	2895	K	2e6jA00	2.60.40.10	2817	2932	-	-	-	16395.8	16346.8	-49	18708	18623.9	-84.1	0	0	0	0	0	0	0	26.46	16.9	-9.55	81.86	63.67	-18.19	2892	QILNVWA	9.56	.	.	.	.	2850	ETLTILNTSLMVVE	16.9	2894	LNVWAYPT	18.19	.	.
var_157	16:70981562-70981562	T/C	HYDIN	HYDIN	NM_001270974.2	I	1447	V	2e6jA00	2.60.40.10	1382	1492	-	-	-	16395.8	16396.2	0.4	18708	18707.6	-0.4	0	0	0	0	0	0	0	10.5	10.5	0	70.35	70.35	0	.	.	.	.	.	.	.	1415	KVGFEFKVLT	10.5	.	.	.	.	.
var_158	16:81895821-81895821	G/T	PLCG2	PLCG2	NM_002661.5	G	363	W	1djxA02	3.20.20.190	311	504	-	-	-	5352.7	5352.7	0	3354.59	3354.59	0	0	0	0	0	0	0	0	10.05	10.05	0	16.87	16.87	0	.	.	.	.	.	.	.	400	PVILSIE	10.05	.	.	.	.	.
var_159	16:89227646-89227646	A/T	ZNF778	ZNF778	NM_182531.4	D	425	V	2entA00	3.30.160.60	414	450	-	-	-	455.42	454.95	-0.47	724.98	725	0.01	0	0	0	0	0	0	0	.	.	.	.	.	.	.	.	.	.	.	.	.	.	.	.	.	.	.	.	.
var_160	16:89638169-89638169	G/T	DPEP1	DPEP1	NM_004413.4	G	395	W	.	.	.	.	-	-	-	1703.96	2057.64	353.68	1093.41	1093.5	0.09	.	.	.	.	.	.	.	.	.	.	.	.	.	395	GLLLASLA	11.68	393	HWWLLLASLA	54.13	42.45	.	.	.	.	.	.	.	.
var_161	17:1891848-1891848	T/A	RPA1	RPA1	NM_002945.5	F	523	I	4gnxC03	2.40.50.140	423	612	-	-	-	2553.51	2551.75	-1.76	945.54	944.63	-0.91	0	0	0	0	0	0	0	122.19	121.96	-0.23	41.83	41.68	-0.15	.	.	.	.	.	.	.	460	DYFSSVATVVYLR	84.77	.	.	.	.	.
var_162	17:6770770-6770770	C/A	XAF1	XAF1	NM_001353135.1	P	212	Q	.	.	.	.	-	-	-	99.31	99.31	0	6.45	6.45	0	.	.	.	.	.	.	.	.	.	.	.	.	.	.	.	.	.	.	.	.	.	.	.	.	.	.	.	.
var_163	17:7023754-7023754	T/G	BCL6B	BCL6B	NM_181844.4	L	28	R	4u2mA01	3.30.710.10	13	138	-	-	-	1591.55	1591.97	0.42	474.12	474.07	-0.05	0	0	0	0	0	0	0	153.97	154.02	0.06	71.3	71.3	0	.	.	.	.	.	.	.	53	KAVLIACSGFFYSIFR	66.16	.	.	.	.	.
var_164	17:7323083-7323083	T/G	NEURL4	NEURL4	NM_032442.3	N	820	H	2e63A00	2.60.120.920	711	881	-	-	-	5524.73	5524.93	0.2	3181.8	3181.65	-0.15	0	0	0	0	0	0	0	116.29	116.3	0.01	73.63	73.63	0	.	.	.	.	.	.	.	865	EVYAVVD	78.7	.	.	.	.	.
var_165	17:7675084-7675084	G/C	TP53	TP53	NM_000546.5	C	176	W	2ioiA00	2.60.40.720	95	294	-	-	-	748.82	748.82	0	268.32	268.35	0.02	0	0	0	0	0	0	0	79.06	79.06	0	7.64	7.64	0	.	.	.	.	.	.	.	249	RPILTIITLE	79.06	.	.	.	.	.
var_166	17:8104144-8104144	C/T	ALOXE3	ALOXE3	NM_021628.2	A	586	T	4nreA03;4nreA02	3.10.450.60;1.20.245.10	181	708	-	-	-	3307.18	3307.05	-0.13	1519.17	1519.2	0.03	0	0	0	0	0	0	0	415.17	415.17	0	179.74	179.74	0	.	.	.	.	.	.	.	638	NLLLFWLVS	96.55	.	.	.	.	.
var_167	17:11652805-11652805	C/A	DNAH9	DNAH9	NM_001372.4	L	800	I	.	.	.	.	-	-	-	30679.2	30679.2	0	12161.7	12161.7	0	.	.	.	.	.	.	.	.	.	.	.	.	.	.	.	.	.	.	.	.	.	.	.	.	.	.	.	.
var_168	17:16234046-16234046	C/T	PIGL	PIGL	NM_004278.4	S	104	F	4xlzA00	3.40.50.10320	22	246	+	-	-	4379.89	4896.02	516.13	1149	1147.65	-1.35	0	0	0	0	0	0	0	380.34	452.34	72	182.44	182.44	0	104	SSVMIID	10.17	102	PLFSVMIID	82.17	72	206	DVLFVLNS	83.14	.	.	.	.	.
var_169	17:29073868-29073868	C/A	TIAF1	TIAF1	NM_004740.3	G	111	V	.	.	.	.	-	-	-	218.34	218.34	0	63.5	63.5	0	.	.	.	.	.	.	.	.	.	.	.	.	.	.	.	.	.	.	.	.	.	.	.	.	.	.	.	.
var_170	17:30216213-30216213	C/T	SLC6A4	SLC6A4	NM_001045.6	V	281	M	.	.	.	.	+	-	+	14915.5	14672.4	-243.1	1359.69	1359.64	-0.05	.	.	.	.	.	.	.	.	.	.	.	.	.	279	KVVWVTATF	48.42	279	KVMWVTAT	15.94	-32.47	.	.	.	.	.	.	.	.
var_171	17:39788307-39788307	G/C	IKZF3	IKZF3	NM_012481.5	H	220	Q	2drpA01	3.30.160.60	195	224	-	-	-	1432.39	1432.25	-0.14	1115.4	1115.41	0.01	0	0	0	0	0	0	0	.	.	.	.	.	.	.	.	.	.	.	.	.	.	.	.	.	.	.	.	.
var_172	17:40162042-40162042	G/A	CASC3	CASC3	NM_007359.5	G	166	D	.	.	.	.	-	-	-	160.53	160.53	0	995.05	995.05	0	.	.	.	.	.	.	.	.	.	.	.	.	.	.	.	.	.	.	.	.	.	.	.	.	.	.	.	.
var_173	17:43513449-43513449	G/A	DHX8	DHX8	NM_004941.3	V	864	I	2xauA03	3.40.50.300	741	915	-	-	-	5700.43	5700.21	-0.22	2431.24	2470.39	39.15	0	0	0	0	0	0	0	216.79	216.75	-0.04	33.2	39.79	6.58	.	.	.	.	.	.	.	775	DILVFLTG	86.33	.	.	.	860	VKQKIYNS
var_174	17:45475112-45475112	C/A	PLEKHM1.2	PLEKHM1	NM_014798.3.3	R	304	L	.	.	.	.	-	-	-	1907.98	1907.37	-0.61	1132.98	1134.01	1.03	.	.	.	.	.	.	.	.	.	.	.	.	.	.	.	.	.	.	.	.	.	.	.	.	.	.	.	.
var_175	17:53824216-53824216	T/C	KIF2B	KIF2B	NM_032559.5	C	395	R	2hehA00	3.40.850.10	184	546	-	-	-	2953.49	2953.38	-0.11	1463.11	1462.52	-0.59	0	0	0	0	0	0	0	336.65	336.65	0	194.84	194.74	-0.1	.	.	.	.	.	.	.	335	DVFLLLR	97.95	.	.	.	.	.
var_176	17:58520443-58520443	T/A	SEPTIN4	SEPTIN4	NM_004574.4	M	474	L	.	.	.	.	-	-	-	736	736	0	1089.55	1089.55	0	.	.	.	.	.	.	.	.	.	.	.	.	.	.	.	.	.	.	.	.	.	.	.	.	.	.	.	.
var_177	17:59079810-59079810	T/C	TRIM37	TRIM37	NM_015294.6	E	187	G	.	.	.	.	-	-	-	2104.36	2109.73	5.37	1224.15	1224.13	-0.02	.	.	.	.	.	.	.	.	.	.	.	.	.	.	.	.	.	.	.	.	.	.	.	.	.	.	.	.
var_178	17:63918392-63918392	C/T	GH1	GH1	NM_000515.5	R	42	H	1axiA00	1.20.1250.10	27	217	-	-	-	1439.01	1437.46	-1.55	112.42	113.43	1.01	0	0	0	0	0	0	0	63.05	62.92	-0.13	11.77	11.93	0.16	.	.	.	.	.	.	.	98	NLELLRISLLLIQSWLE	37.1	.	.	.	.	.
var_179	17:75003997-75003997	A/G	CDR2L	CDR2L	NM_014603.3	K	441	E	.	.	.	.	-	-	-	148.28	143.55	-4.74	439	561.98	122.98	.	.	.	.	.	.	.	.	.	.	.	.	.	.	.	.	.	.	.	.	.	.	.	.	.	.	438	ALFEEIFS
var_180	17:75320403-75320403	G/A	GRB2	GRB2	NM_002086.5	R	207	C	2vvkA00	2.30.30.40	160	214	-	-	-	708.28	707.8	-0.48	1041.98	1043.42	1.44	0	0	0	0	0	0	0	.	.	.	17.5	17.5	0	.	.	.	.	.	.	.	.	.	.	.	.	.	.	.
var_181	17:76391809-76391809	G/T	UBE2O	UBE2O	NM_022066.4	T	1052	K	3cegA00	3.10.110.10	922	1168	-	-	-	2658.39	2658.29	-0.1	1975.68	1975.61	-0.07	0	0	0	0	0	0	0	177.81	177.78	-0.03	116.37	116.35	-0.01	.	.	.	.	.	.	.	1059	SSLLQVLISIQGLILVN	79.72	.	.	.	.	.
var_182	17:78451633-78451633	T/G	DNAH17	DNAH17	NM_173628.4	K	3524	Q	3vkhA12	3.40.50.300	3402	3572	-	-	-	33351.3	33349.6	-1.7	12150.3	12162.4	12.1	0	0	0	0	0	0	0	147.57	147.56	0	12.54	12.54	0	.	.	.	.	.	.	.	3561	QLLAAVVAK	78.7	.	.	.	.	.
var_183	17:78698340-78698340	G/C	CYTH1	CYTH1	NM_004762.3	P	247	R	2r09A02	1.10.1000.11	136	259	-	-	-	1619.55	1620.45	0.9	1860.06	1859.85	-0.21	0	0	0	0	0	0	0	79.66	79.66	0	10.56	10.56	0	.	.	.	.	.	.	.	185	TCYVLSFAIIMLNT	79.66	.	.	.	.	.
var_184	18:6859858-6859858	T/G	ARHGAP28	ARHGAP28	NM_001366230.1	D	229	E	.	.	.	.	-	-	-	1060.56	1060.56	0	823.8	823.8	0	.	.	.	.	.	.	.	.	.	.	.	.	.	.	.	.	.	.	.	.	.	.	.	.	.	.	.	.
var_185	18:14106226-14106226	A/C	ZNF519	ZNF519	NM_145287.4	L	105	W	.	.	.	.	-	-	-	945.63	945.63	0	1836.44	1838.13	1.69	.	.	.	.	.	.	.	.	.	.	.	.	.	.	.	.	.	.	.	.	.	.	.	.	.	.	.	.
var_186	18:26274804-26274804	G/T	TAF4B	TAF4B	NM_005640.3	V	247	F	2p6vA00	1.20.120.1110	242	352	-	-	-	2262.54	2262.64	0.1	719.24	721.24	2	0	0	0	0	0	0	0	33.6	33.6	0	29.53	29.86	0.33	.	.	.	.	.	.	.	264	NFLAMLIK	33.6	244	SAAVQINL	16.82	244	SAAFQINL
var_187	18:33661718-33661718	C/A	ASXL3	ASXL3	NM_030632.3	T	153	N	.	.	.	.	-	-	-	2101.71	2101.71	0	2170.72	2170.72	0	.	.	.	.	.	.	.	.	.	.	.	.	.	.	.	.	.	.	.	.	.	.	.	.	.	.	.	.
var_188	18:46005516-46005516	C/G	PSTPIP2	PSTPIP2	NM_024430.4	D	124	H	3m3wA01	1.20.1270.60	1	275	-	-	-	15.82	17.62	1.8	960.88	960.93	0.06	0	0	0	0	0	0	0	.	.	.	116.63	116.63	0	.	.	.	.	.	.	.	.	.	.	.	.	.	.	.
var_189	18:50251535-50251535	G/C	CFAP53	CFAP53	NM_145020.5	I	241	M	.	.	.	.	-	-	-	122.42	122.42	0	1078.87	1078.96	0.09	.	.	.	.	.	.	.	.	.	.	.	.	.	.	.	.	.	.	.	.	.	.	.	.	.	.	.	.
var_190	18:77105212-77105212	G/T	MBP	MBP	NM_001025101.2	T	17	K	.	.	.	.	-	-	-	10.51	10.51	0	36.29	36.29	0	.	.	.	.	.	.	.	.	.	.	.	.	.	.	.	.	.	.	.	.	.	.	.	.	.	.	.	.
var_191	19:1051472-1051472	G/T	ABCA7	ABCA7	NM_019112.4	V	950	L	5x40A00	3.40.50.300	802	1071	+	-	-	23012.4	22963.6	-48.8	4047.28	4059.13	11.85	0	0	0	0	0	0	0	203.81	203.81	0	95.81	95.81	0	.	.	.	.	.	.	.	1007	RVAVVAG	70.02	.	.	.	.	.
var_192	19:6854097-6854097	G/T	VAV1	VAV1	NM_005428.4	R	828	L	2kbtA00	2.30.30.40	781	845	-	-	-	1912.73	1991.82	79.09	3890.82	3892.49	1.67	0	0	0	0	0	0	0	.	11.39	11.39	.	.	.	.	.	.	824	EIYGLVGWF	11.39	.	824	EIYGLVGWF	11.39	.	.	.	.	.
var_193	19:6919607-6919607	T/C	ADGRE1	ADGRE1	NM_001974.5	F	494	L	4dlqA03	2.60.220.50	394	584	+	-	-	12110.3	12110.3	0	1235.4	1235.41	0.01	0	0	0	0	0	0	0	190.75	190.75	0	27.35	27.35	0	.	.	.	.	.	.	.	476	TGVAFVSFVGM	74.34	.	.	.	.	.
var_194	19:10113933-10113933	T/G	P2RY11	P2RY11	NM_002566.5	F	107	C	3vw7A01	1.20.1070.10	25	324	+	+	-	5221.79	4692.72	-529.07	284.4	286.51	2.1	0	0	0	0	0	0	0	273.58	273.59	0.01	40.42	40.42	0	.	.	.	.	.	.	.	63	PAVVFSVQLAVS	70.96	.	.	.	.	.
var_195	19:10492022-10492022	C/A	KEAP1	KEAP1	NM_012289.4	D	294	Y	3hveA02	1.25.40.420	179	303	-	-	-	2173.9	2175.19	1.29	1720.51	1726.62	6.11	0	0	0	0	0	0	0	70.14	70.14	0	69.59	69.59	0	.	.	.	.	.	.	.	227	QLVTLISR	53.64	.	.	.	.	.
var_196	19:15659284-15659284	C/A	CYP4F3	CYP4F3	NM_000896.3	R	488	S	3qi8A00	1.10.630.10	48	519	+	-	-	4804.85	5094.69	289.84	1049.43	1049.05	-0.38	0	0	0	0	0	0	0	415.52	381.93	-33.59	117.27	117.27	0	.	.	.	.	.	.	.	122	KVFYSFLK	79.52	.	.	.	.	.
var_197	19:16571520-16571520	T/A	SLC35E1	SLC35E1	NM_024881.5	S	162	C	.	.	.	.	+	-	-	7708.37	7708.47	0.1	1541.63	1541.61	-0.02	.	.	.	.	.	.	.	.	.	.	.	.	.	.	.	.	.	.	.	.	.	.	.	.	.	.	.	.
var_198	19:18893433-18893433	G/T	CERS1	CERS1	NM_021267.5	P	131	Q	.	.	.	.	+	-	-	7921.25	7921.25	0	759.42	759.42	0	.	.	.	.	.	.	.	.	.	.	.	.	.	.	.	.	.	.	.	.	.	.	.	.	.	.	.	.
var_199	19:19199229-19199229	G/A	RFXANK	RFXANK	NM_001370233.1	R	236	Q	3v30A00	1.25.40.20	90	260	-	-	-	790.75	836.27	45.52	405.88	405.74	-0.14	0	0	0	0	0	0	0	109.88	116.18	6.3	57.33	57.3	-0.03	.	.	.	.	.	.	.	171	DIVGLLLE	62.13	.	.	.	.	.
var_200	19:21423933-21423933	G/T	ZNF493	ZNF493	NM_175910.7	R	297	I	2eprA01	3.30.160.60	275	308	-	-	-	1093.46	1093.46	0	2661.2	2661.2	0	0	0	0	0	0	0	0	.	.	.	.	.	.	.	.	.	.	.	.	.	.	.	.	.	.	.	.	.
var_201	19:21807691-21807691	T/A	ZNF43	ZNF43	NM_003423.4.2	K	782	N	2m9aA01	3.30.160.60	752	787	-	-	-	951.27	951.27	0	1427.06	1427.11	0.05	0	0	0	0	0	0	0	.	.	.	.	.	.	.	.	.	.	.	.	.	.	.	.	.	.	.	.	.
var_202	19:21971231-21971231	A/C	ZNF208	ZNF208	NM_007153.3	F	1268	C	2enaA00	3.30.160.60	1247	1280	-	-	-	2388.04	2267.22	-120.82	1264.99	1266.06	1.07	0	0	0	0	0	0	0	20.43	6.62	-13.81	.	.	.	1260	KAFSWLSVFS	20.43	1261	AFSWLSVC	6.62	-13.81	1261	AFSWLSVC	6.62	.	.	.	.	.
var_203	19:22316577-22316577	G/T	ZNF729	ZNF729	NM_001242680.2	G	1054	C	2enaA00	3.30.160.60	1042	1075	-	-	-	1096.73	1096.74	0.01	948.19	948.19	0	0	0	0	0	0	0	0	.	.	.	.	.	.	.	.	.	.	.	.	.	.	.	.	.	.	.	.	.
var_204	19:37413933-37413933	T/A	ZNF569	ZNF569	NM_152484.3	Y	242	F	2em5A00	3.30.160.60	237	271	-	-	-	426.57	426.57	0	1039.95	1039.95	0	0	0	0	0	0	0	0	.	.	.	.	.	.	.	.	.	.	.	.	.	.	.	.	.	.	.	.	.
var_205	19:38532720-38532720	T/G	RYR1	RYR1	NM_000540.3	V	3748	G	.	.	.	.	+	-	-	28470.2	28470.3	0.1	9581.69	9582.18	0.49	.	.	.	.	.	.	.	.	.	.	.	.	.	.	.	.	.	.	.	.	.	.	.	.	.	.	.	.
var_206	19:40613975-40613975	G/C	LTBP4	LTBP4	NM_001042544.1	G	940	R	1uzkA01	2.10.25.10	919	961	-	-	-	694.93	695.02	0.09	21.61	21.61	-0.01	0	0	0	0	0	0	0	.	.	.	.	.	.	.	.	.	.	.	.	.	.	.	.	.	.	.	.	.
var_207	19:43461476-43461476	G/T	LYPD3	LYPD3	NM_014400.3	R	306	S	.	.	.	.	-	-	-	2741.24	2741.24	0	27.47	27.47	0	.	.	.	.	.	.	.	.	.	.	.	.	.	.	.	.	.	.	.	.	.	.	.	.	.	.	.	.
var_208	19:44067107-44067107	C/T	ZNF223	ZNF223	NM_013361.6	P	427	S	2enaA00;4m9vC00	3.30.160.60	392	427	-	-	-	1224.57	1224.57	0	444.12	444.12	0	0	0	0	0	0	0	0	.	.	.	.	.	.	.	.	.	.	.	.	.	.	.	.	.	.	.	.	.
var_209	19:45591730-45591730	A/G	GPR4	GPR4	NM_005282.3	V	46	A	3vw7A01	1.20.1070.10	5	291	+	+	-	5922.38	5898.19	-24.19	475.79	475.73	-0.06	0	0	0	0	0	0	0	375.23	372.22	-3.01	74.41	74.41	0	.	.	.	.	.	.	.	21	PSLYIFVIGVG	77.81	.	.	.	.	.
var_210	19:51003203-51003203	C/A	KLK9	KLK9	NM_012315.2	G	221	C	2pkaB00	2.40.10.10	104	250	-	-	-	931.39	931.2	-0.19	487.91	487.91	0	0	0	0	0	0	0	0	14.51	14.47	-0.04	77.38	77.38	0	.	.	.	.	.	.	.	213	TLAGVVS	7.54	.	.	.	.	.
var_211	19:52415513-52415513	G/T	ZNF528	ZNF528	NM_032423.3	V	221	F	2em5A00	3.30.160.60	204	241	-	-	-	59.49	59.49	0	220.63	220.64	0.01	0	0	0	0	0	0	0	.	.	.	.	.	.	.	.	.	.	.	.	.	.	.	.	.	.	.	.	.
var_212	19:55274530-55274530	C/A	HSPBP1	HSPBP1	NM_012267.5	G	170	C	1xqrA00	1.25.10.10	84	359	-	-	-	1297.65	1298.96	1.31	726.91	848.4	121.49	0	0	0	0	0	0	0	169.19	169.19	0	118.71	138.96	20.25	.	.	.	.	.	.	.	207	KALFAISCLVR	67.49	164	RAAQLIGT	44.22	164	RAAQLICT
var_213	19:56027153-56027153	G/T	NLRP5	NLRP5	NM_153447.4	G	307	V	4kxfL01	3.40.50.300	235	421	-	-	-	4848.8	4940.58	91.78	1686.71	1669.53	-17.18	0	0	0	0	0	0	0	293.47	179.39	-114.08	64.37	58.87	-5.5	.	.	.	.	.	.	.	356	RLLFIID	97.46	.	.	.	.	.
var_214	19:56576738-56576738	A/T	ZNF470	ZNF470	NM_001001668.4	K	103	N	.	.	.	.	-	-	-	344.63	165.81	-178.82	355.99	356	0.01	.	.	.	.	.	.	.	.	.	.	.	.	.	.	.	.	.	.	.	.	.	.	.	.	.	.	.	.
var_215	19:57320860-57320860	G/A	ZNF543	ZNF543	NM_213598.4	A	3	T	1v65A00	1.10.287.1360	2	60	-	-	-	121.24	121.25	0.01	506.98	506.98	0	0	0	0	0	0	0	0	10.6	10.6	0	31.27	31.27	0	.	.	.	.	.	.	.	13	DVAVTFT	10.6	.	.	.	.	.
var_216	19:57371893-57371893	C/T	ZNF547	ZNF547	NM_173631.3	L	46	F	1v65A00	1.10.287.1360	5	62	-	-	-	370.78	380.81	10.03	470.3	471.57	1.28	0	0	0	0	0	0	0	35.94	35.94	0	36.25	36.25	0	.	.	.	.	.	.	.	15	DVAIYFS	35.94	.	.	.	.	.
var_217	19:58548509-58548509	G/A	TRIM28	TRIM28	NM_005762.3	G	414	S	.	.	.	.	-	-	-	1860.72	1860.72	0	947.59	947.59	0	.	.	.	.	.	.	.	.	.	.	.	.	.	.	.	.	.	.	.	.	.	.	.	.	.	.	.	.
var_218	2:1239744-1239744	A/G	SNTG2	SNTG2	NM_018968.4	M	286	V	.	.	.	.	-	-	-	962.5	962.5	0	543.33	543.33	0	.	.	.	.	.	.	.	.	.	.	.	.	.	.	.	.	.	.	.	.	.	.	.	.	.	.	.	.
var_219	2:11215635-11215635	C/A	ROCK2	ROCK2	NM_004850.5	R	491	L	.	.	.	.	-	-	-	4734.06	4733.2	-0.86	1979.63	1979.9	0.27	.	.	.	.	.	.	.	.	.	.	.	.	.	.	.	.	.	.	.	.	.	.	.	.	.	.	.	.
var_220	2:26474644-26474644	C/A	OTOF	OTOF	NM_194248.3	A	1053	S	1dqvA01	2.60.40.150	949	1067	+	-	-	7720.41	7720.41	0	4933.51	4933.51	0	0	0	0	0	0	0	0	31.81	31.81	0	177.99	177.99	0	.	.	.	.	.	.	.	986	RVFFINQ	20.03	.	.	.	.	.
var_221	2:54629963-54629963	A/T	SPTBN1	SPTBN1	NM_003128.3	Q	914	L	3kbtA00	1.20.58.60	745	1047	-	-	-	6049.26	6049.02	-0.24	4507.41	4507.4	-0.01	0	0	0	0	0	0	0	49.07	49.07	0	17.1	17.1	0	.	.	.	.	.	.	.	757	DAWMLDILKIVS	24.25	.	.	.	.	.
var_222	2:61222624-61222624	G/A	USP34	USP34	NM_014709.4	P	2597	S	.	.	.	.	-	-	-	24960.1	24962.1	2	10660.7	10660.7	0	.	.	.	.	.	.	.	.	.	.	.	.	.	.	.	.	.	.	.	.	.	.	.	.	.	.	.	.
var_223	2:68388478-68388478	G/T	PLEK	PLEK	NM_002664.3	C	250	F	1x05A00	2.30.29.30	228	350	-	-	-	709.55	709.54	-0.01	1477.61	1477.63	0.02	0	0	0	0	0	0	0	10.63	10.63	0	114.69	114.69	0	.	.	.	.	.	.	.	294	GCVVTSVE	10.63	.	.	.	.	.
var_224	2:71423811-71423811	T/G	ZNF638	ZNF638	NM_014497.5	S	1433	A	.	.	.	.	-	-	-	2801.22	2801.22	0	2357.7	2357.71	0.01	.	.	.	.	.	.	.	.	.	.	.	.	.	.	.	.	.	.	.	.	.	.	.	.	.	.	.	.
var_225	2:79159391-79159391	C/T	REG3A	REG3A	NM_138937.3	M	5	I	.	.	.	.	-	-	-	2189.35	2189.35	0	529.82	529.82	0	.	.	.	.	.	.	.	.	.	.	.	.	.	.	.	.	.	.	.	.	.	.	.	.	.	.	.	.
var_226	2:99421598-99421598	C/T	REV1	REV1	NM_016316.4	E	578	K	5wm1A02	3.30.70.270	534	631	-	-	-	2135.88	2149.84	13.96	2375.79	2375.82	0.03	0	0	0	0	0	0	0	.	.	.	5.88	5.88	0	.	.	.	.	.	.	.	.	.	.	.	.	.	.	.
var_227	2:102764374-102764374	C/T	TMEM182	TMEM182	NM_144632.5	P	93	L	5gjvE00	1.20.140.150	3	227	+	+	-	6847.55	6850.92	3.37	389.15	411.97	22.82	0	0	0	0	0	0	0	31.44	31.44	0	39.52	39.52	0	.	.	.	.	.	.	.	194	SVLYGWSFFLA	24.37	.	.	.	.	.
var_228	2:106426070-106426070	G/A	RGPD3	RGPD3	NM_001144013.1	S	875	L	.	.	.	.	-	-	-	8089.49	8133.79	44.3	1585.37	1777.44	192.07	.	.	.	.	.	.	.	.	.	.	.	.	.	.	.	.	874	PLVYYSQ	8.89	.	.	.	.	.	.	.	873	GPLVYYSQ
var_229	2:109616048-109616048	A/G	SOWAHC	SOWAHC	NM_023016.4	K	520	R	.	.	.	.	-	-	-	1623.22	1623.22	0	456.62	456.62	0	.	.	.	.	.	.	.	.	.	.	.	.	.	.	.	.	.	.	.	.	.	.	.	.	.	.	.	.
var_230	2:128120399-128120399	A/C	UGGT1	UGGT1	NM_020120.4	K	306	Q	.	.	.	.	+	-	-	9051.43	9050.36	-1.07	4055.36	4055.68	0.32	.	.	.	.	.	.	.	.	.	.	.	.	.	.	.	.	.	.	.	.	.	.	.	.	.	.	.	.
var_231	2:130657511-130657511	G/T	POTEJ	POTEJ	NM_001277083.2	W	917	C	2hf3A03;2hf3A02;2hf3A01	3.90.640.10;3.30.420.40	671	1032	-	-	-	3146.22	3146.15	-0.07	1686.22	1685.97	-0.25	0	0	0	0	0	0	0	90	90	0	111.08	111.06	-0.02	.	.	.	.	.	.	.	793	PAMYVAIQAMLSLYTS	48.93	.	.	.	.	.
var_232	2:131532620-131532620	G/A	CCDC74A	CCDC74A	NM_138770.4	A	239	T	.	.	.	.	-	-	-	844.32	844.32	0	12.14	12.14	0	.	.	.	.	.	.	.	.	.	.	.	.	.	.	.	.	.	.	.	.	.	.	.	.	.	.	.	.
var_233	2:140883994-140883994	T/C	LRP1B	LRP1B	NM_018557.3	E	1331	G	3v64C02	2.120.10.30	1258	1574	+	-	-	15338.4	15338.4	0	12785.5	12785.5	0	0	0	0	0	0	0	0	218.45	218.45	0	229.86	229.86	0	.	.	.	.	.	.	.	1259	EAFIIFSIR	89.52	.	.	.	.	.
var_234	2:147899810-147899810	T/G	ACVR2A	ACVR2A	NM_001278579.2	L	147	R	.	.	.	.	+	-	+	4282.77	4355.53	72.76	1647.33	1650.25	2.92	.	.	.	.	.	.	.	.	.	.	.	.	.	146	PLMLIAGIVICAFWVYR	94.44	147	RMLIAGIVICAFWVYR	86.72	-7.73	.	.	.	.	.	.	.	.
var_235	2:157766154-157766154	T/G	ACVR1	ACVR1	NM_001347666.1	Q	278	P	3mdyA01	3.30.200.20	171	287	+	-	-	3830.19	3808.39	-21.8	1048.33	521.43	-526.9	0	0	0	0	0	0	0	69.38	72.89	3.51	125.55	37.74	-87.81	277	TQLWLITH	37.58	278	PLWLITH	41.09	3.51	278	PLWLITH	41.09	277	TQLWLITH	95.46	277	TPLWLITH
var_236	2:162423469-162423469	G/T	KCNH7	KCNH7	NM_033272.4	A	674	D	3ukvC01	1.10.1200.260	663	708	+	-	-	10513.4	10514.2	0.8	2309.86	2309.58	-0.28	0	0	0	0	0	0	0	.	.	.	.	.	.	.	.	.	.	.	.	.	.	.	.	.	.	.	.	.
var_237	2:164547701-164547701	T/C	GRB14	GRB14	NM_004490.3	H	147	R	4k81A01	3.10.20.90	100	194	-	-	-	1085.5	1091.71	6.21	1348.5	1348.47	-0.03	0	0	0	0	0	0	0	24.02	24.02	0	.	.	.	.	.	.	.	.	.	.	132	DVCQLLILK	24.02	.	.	.	.	.
var_238	2:182953156-182953156	C/A	NCKAP1	NCKAP1	NM_013436.5	D	777	Y	.	.	.	.	-	-	-	9036.12	9036.12	0	3263.33	3296.37	33.04	.	.	.	.	.	.	.	.	.	.	.	.	.	.	.	.	.	.	.	.	.	.	.	.	.	.	772	QTQHLYSH
var_239	2:184937822-184937822	A/G	ZNF804A	ZNF804A	NM_194250.2	K	809	R	.	.	.	.	-	-	-	841.11	841.11	0	672.23	672.23	0	.	.	.	.	.	.	.	.	.	.	.	.	.	.	.	.	.	.	.	.	.	.	.	.	.	.	.	.
var_240	2:186762717-186762717	A/G	FAM171B	FAM171B	NM_177454.4	N	792	S	.	.	.	.	+	-	-	4846.59	4846.59	0	3203.44	3203.44	0	.	.	.	.	.	.	.	.	.	.	.	.	.	.	.	.	.	.	.	.	.	.	.	.	.	.	.	.
var_241	2:196989644-196989644	T/C	ANKRD44	ANKRD44	NM_001195144.2	R	977	G	1iknD00	1.25.40.20	894	982	-	-	-	3044.05	3043.11	-0.94	3264.4	3264.77	0.37	0	0	0	0	0	0	0	91.28	91.33	0.06	9.13	9.13	0	.	.	.	.	.	.	.	920	KCALLILD	77.05	.	.	.	.	.
var_242	2:209878086-209878086	G/T	UNC80	UNC80	NM_032504.1	D	1327	Y	.	.	.	.	-	-	-	16656	16656	0	7012.81	7012.85	0.04	.	.	.	.	.	.	.	.	.	.	.	.	.	.	.	.	.	.	.	.	.	.	.	.	.	.	.	.
var_243	2:211947531-211947531	C/A	ERBB4	ERBB4	NM_005235.3	G	107	V	2ahxA01	3.80.20.20	25	219	+	-	-	7536.28	7536.39	0.11	2841.25	2841.25	0	0	0	0	0	0	0	0	185.94	185.96	0.02	.	.	.	.	.	.	.	.	.	.	114	RYALAIFLN	92.41	.	.	.	.	.
var_244	2:219556078-219556078	C/G	OBSL1	OBSL1	NM_015311.3	Q	1517	H	2e6qA00	2.60.40.10	1446	1539	-	-	-	5387.76	5387.77	0.01	784.24	783.91	-0.33	0	0	0	0	0	0	0	27.59	27.55	-0.03	11.03	11.03	0	.	.	.	.	.	.	.	1506	RLFIHGVILAD	27.55	.	.	.	.	.
var_245	2:229791868-229791868	T/C	TRIP12	TRIP12	NM_004238.3	I	1396	M	.	.	.	.	-	-	-	9064.37	9064.37	0	3349.75	3332.27	-17.48	.	.	.	.	.	.	.	.	.	.	.	.	.	.	.	.	.	.	.	.	.	.	.	.	.	.	.	.
var_246	2:235041210-235041210	T/G	SH3BP4	SH3BP4	NM_001371304.1	D	147	E	.	.	.	.	-	-	-	4703.13	4703.13	0	1241.09	1241.09	0	.	.	.	.	.	.	.	.	.	.	.	.	.	.	.	.	.	.	.	.	.	.	.	.	.	.	.	.
var_247	2:237394887-237394887	G/A	COL6A3	COL6A3	NM_004369.4	R	137	W	4igiA00	3.40.50.410	36	229	-	-	-	21012.5	21010.9	-1.6	6023.47	6024.05	0.58	0	0	0	0	0	0	0	267.28	267.25	-0.02	172.75	172.79	0.04	.	.	.	.	.	.	.	39	DIIFLVD	91.6	.	.	.	.	.
var_248	20:1478599-1478599	C/A	SIRPB2	SIRPB2	NM_001122962.2	D	154	Y	2jjwA01	2.60.40.10	40	155	+	-	-	2539.32	2539.35	0.03	1648	1648	0	0	0	0	0	0	0	0	15.82	15.83	0.01	119.94	119.94	0	.	.	.	.	.	.	.	144	GTSVLVK	10.19	.	.	.	.	.
var_249	20:17947487-17947487	T/A	SNX5	SNX5	NM_152227.3	E	359	D	4fzsA00	1.20.1270.60	201	403	-	-	-	678.56	678.56	0	967.56	1083.38	115.82	0	0	0	0	0	0	0	28.82	28.82	0	115.92	135.23	19.31	.	.	.	.	.	.	.	264	KYLLKVAELFE	11.95	357	AKEELINF	12.13	357	AKDELINF
var_250	20:23452714-23452714	C/A	CST11	CST11	NM_130794.2	S	33	I	4n6oB00	3.10.450.10	33	138	+	-	-	1554.55	1937.06	382.51	869.53	1077.9	208.37	0	0	0	0	0	0	0	62.85	62.85	0	143.44	143.49	0.05	.	.	.	29	KTFLIVH	80.69	.	114	NCFFSVFAVP	62.85	.	.	.	28	KKTFLIVH
var_251	20:24971523-24971523	G/A	APMAP	APMAP	NM_020531.3	P	159	S	2fp8B00	2.120.10.30	85	415	+	-	-	2266.52	2267.56	1.04	39.63	39.64	0	0	0	0	0	0	0	0	160.24	160.42	0.18	.	.	.	.	.	.	.	.	.	.	225	DYLLLVME	85.97	.	.	.	.	.
var_252	20:25015165-25015165	T/A	ACSS1	ACSS1	NM_032501.4	T	438	S	5ifiC01	3.40.50.12780	56	550	-	-	-	3351.04	3351.04	0	1249.33	1249.33	0	0	0	0	0	0	0	0	349.11	349.11	0	188.91	188.91	0	.	.	.	.	.	.	.	214	KVVITFN	78.97	.	.	.	.	.
var_253	20:25271400-25271400	A/G	PYGB	PYGB	NM_002862.4	M	148	V	2atiA01	3.40.50.2000	24	496	-	-	-	3345.11	3408.24	63.13	1619.88	1619.43	-0.45	0	0	0	0	0	0	0	273.46	281.3	7.84	160.67	160.67	0	.	.	.	147	SVATLGLAAYG	7.74	.	51	DYFFALAH	84.56	.	.	.	.	.
var_254	20:36917037-36917037	C/T	SAMHD1	SAMHD1	NM_015474.3	G	289	R	4mz7A01	1.10.3210.10	113	452	-	-	-	608.46	608.46	0.01	1416.54	1416.54	0	0	0	0	0	0	0	0	36.78	36.78	0	60.42	60.42	0	.	.	.	.	.	.	.	195	DVLCVQIAGLC	28.5	.	.	.	.	.
var_255	20:36951480-36951480	C/A	SAMHD1	SAMHD1	NM_015474.3	R	55	M	2e8oA01	1.10.150.50	46	107	-	-	-	608.46	671.79	63.34	1416.54	1416.54	0	0	0	0	0	0	0	0	.	12.49	12.49	47.6	47.6	0	.	.	.	49	QVCSFLMR	12.49	.	49	QVCSFLMR	12.49	.	.	.	.	.
var_256	20:38011722-38011722	C/A	TTI1	TTI1	NM_014657.3	V	699	L	.	.	.	.	-	-	-	7844.14	7840.38	-3.76	3366.69	3366.91	0.22	.	.	.	.	.	.	.	.	.	.	.	.	.	.	.	.	.	.	.	.	.	.	.	.	.	.	.	.
var_257	20:38213365-38213365	G/A	KIAA1755	KIAA1755	NM_001029864.2	P	1094	S	.	.	.	.	-	-	-	2609.4	2609.4	0	1129.21	1129.21	0	.	.	.	.	.	.	.	.	.	.	.	.	.	.	.	.	.	.	.	.	.	.	.	.	.	.	.	.
var_258	20:41358317-41358317	A/T	LPIN3	LPIN3	NM_022896.2	Q	758	L	.	.	.	.	-	-	-	1086.25	1086.02	-0.23	1543.25	1542.73	-0.52	.	.	.	.	.	.	.	.	.	.	.	.	.	.	.	.	.	.	.	.	.	.	.	.	.	.	.	.
var_259	20:45208492-45208492	C/T	SEMG1	SEMG1	NM_003007.5	H	399	Y	.	.	.	.	-	-	-	1115.72	1115.72	0	578.93	578.99	0.06	.	.	.	.	.	.	.	.	.	.	.	.	.	.	.	.	.	.	.	.	.	.	.	.	.	.	.	.
var_260	20:46216843-46216843	G/A	CDH22	CDH22	NM_021248.3	P	274	L	4zpsA03	2.60.40.60	271	391	+	-	-	6249.87	6249.87	0	3043.96	3043.96	0	0	0	0	0	0	0	0	97.03	97.03	0	23.86	23.86	0	.	.	.	.	.	.	.	337	EAIIVVQ	97.03	.	.	.	.	.
var_261	20:56451987-56451987	G/C	CASS4	CASS4	NM_001164116.2	A	271	P	.	.	.	.	-	-	-	1865.22	1865.22	0	1093.04	1093.04	0	.	.	.	.	.	.	.	.	.	.	.	.	.	.	.	.	.	.	.	.	.	.	.	.	.	.	.	.
var_262	20:57613228-57613228	T/A	ZBP1	ZBP1	NM_030776.3	N	202	I	.	.	.	.	-	-	-	368.7	484.66	115.96	1143.45	1143.49	0.04	.	.	.	.	.	.	.	.	.	.	.	.	.	.	.	.	196	SWISIAIS	23.03	.	.	.	.	.	.	.	.	.
var_263	20:63569251-63569251	G/A	HELZ2	HELZ2	NM_001037335.2	R	329	C	.	.	.	.	-	-	-	9563.27	9563.31	0.04	3536.61	3536.81	0.2	.	.	.	.	.	.	.	.	.	.	.	.	.	.	.	.	.	.	.	.	.	.	.	.	.	.	.	.
var_264	20:64205060-64205060	T/G	MYT1	MYT1	NM_004535.3	S	38	A	2cs8A01	4.10.320.30	29	62	-	-	-	288.2	288.2	0	461.59	461.59	0	0	0	0	0	0	0	0	.	.	.	.	.	.	.	.	.	.	.	.	.	.	.	.	.	.	.	.	.
var_265	21:37714480-37714480	T/A	KCNJ6	KCNJ6	NM_002240.5	D	226	V	5kukA02;5kukA01	1.10.287.70;2.60.40.1400	55	369	+	+	-	4511.13	4511.22	0.09	285.64	285.64	0	0	0	0	0	0	0	0	216.69	216.69	0	41.37	41.37	0	.	.	.	.	.	.	.	303	EIVVILE	90.99	.	.	.	.	.
var_266	21:42863545-42863545	C/A	WDR4	WDR4	NM_018669.6	K	116	N	4ci8A01	2.130.10.10	25	311	-	-	-	1688.08	1689.04	0.96	778.99	779.03	0.04	0	0	0	0	0	0	0	251.79	251.72	-0.08	119.51	119.51	0	.	.	.	.	.	.	.	266	PVVYIFQLD	72.8	.	.	.	.	.
var_267	22:25768904-25768904	G/T	MYO18B	MYO18B	NM_032608.7	G	330	C	.	.	.	.	-	-	-	5511.98	5511.98	0	1522.24	1522.24	0	.	.	.	.	.	.	.	.	.	.	.	.	.	.	.	.	.	.	.	.	.	.	.	.	.	.	.	.
var_268	22:25768905-25768905	G/T	MYO18B	MYO18B	NM_032608.7	G	330	V	.	.	.	.	-	-	-	5511.98	5511.99	0.01	1522.24	1522.24	0	.	.	.	.	.	.	.	.	.	.	.	.	.	.	.	.	.	.	.	.	.	.	.	.	.	.	.	.
var_269	22:38486071-38486071	G/A	DDX17	DDX17	NM_006386.5	S	685	F	.	.	.	.	-	-	-	1846.76	1846.76	0	958.82	958.82	0	.	.	.	.	.	.	.	.	.	.	.	.	.	.	.	.	.	.	.	.	.	.	.	.	.	.	.	.
var_270	22:38749812-38749812	G/A	SUN2	SUN2	NM_015374.3	R	190	C	.	.	.	.	+	-	-	4137.62	4789	651.38	1513.89	1453.32	-60.57	.	.	.	.	.	.	.	.	.	.	.	.	.	.	.	.	.	.	.	.	.	.	.	.	.	.	.	.
var_271	22:39376093-39376093	G/A	SYNGR1	SYNGR1	NM_004711.5	A	127	T	.	.	.	.	+	-	+	5710.58	5703.88	-6.7	565.89	565.92	0.03	.	.	.	.	.	.	.	.	.	.	.	.	.	.	.	.	.	.	.	.	.	.	.	.	.	.	.	.
var_272	22:43983962-43983962	G/T	SAMM50	SAMM50	NM_015380.5	R	346	L	4n75B00	2.40.160.50	136	468	-	-	-	208.62	221.6	12.97	1084.26	1084.3	0.04	0	0	0	0	0	0	0	13.04	13.02	-0.02	59.74	59.75	0	.	.	.	.	.	.	.	158	KVTFQFSY	13.02	.	.	.	.	.
var_273	3:1373738-1373738	G/T	CNTN6	CNTN6	NM_014461.4	V	641	L	5i99A03	2.60.40.10	596	694	-	-	-	4883.13	4877.67	-5.46	4440.68	4440.69	0.01	0	0	0	0	0	0	0	34.58	34.58	0	66.54	66.54	0	.	.	.	.	.	.	.	627	PIQIFTIQ	28.5	.	.	.	.	.
var_274	3:9053057-9053057	G/C	SRGAP3	SRGAP3	NM_014850.4	N	431	K	.	.	.	.	-	-	-	2600.96	2601.83	0.87	742.59	742.52	-0.07	.	.	.	.	.	.	.	.	.	.	.	.	.	.	.	.	.	.	.	.	.	.	.	.	.	.	.	.
var_275	3:10342851-10342851	A/G	ATP2B2	ATP2B2	NM_001001331.4	Y	940	H	3tlmA02	1.20.1110.10	830	1085	+	+	-	15019.8	15020.1	0.3	1635.24	1635.18	-0.06	0	0	0	0	0	0	0	312.08	312.08	0	27.2	27.2	0	.	.	.	.	.	.	.	958	HAVYQLALIFTLLFVGE	84.36	.	.	.	.	.
var_276	3:16302725-16302725	C/T	OXNAD1	OXNAD1	NM_001352978.2	A	254	V	4g1vA03	3.40.50.80	165	312	-	-	-	1095.44	1095.44	0	1583.55	1583.55	0	0	0	0	0	0	0	0	112.34	112.34	0	180.35	180.35	0	.	.	.	.	.	.	.	277	ETLFYICG	71.74	.	.	.	.	.
var_277	3:48678725-48678725	G/A	NCKIPSD	NCKIPSD	NM_016453.4	R	602	C	.	.	.	.	-	-	-	4766.04	4766.4	0.36	2015.84	2016.31	0.47	.	.	.	.	.	.	.	.	.	.	.	.	.	.	.	.	.	.	.	.	.	.	.	.	.	.	.	.
var_278	3:67008074-67008074	G/C	KBTBD8	KBTBD8	NM_032505.3	V	499	L	2wozA00	2.120.10.80	274	599	-	-	-	3003.81	3003.81	0	3223.05	3231.55	8.5	0	0	0	0	0	0	0	175.44	175.44	0	289.97	289.97	0	.	.	.	.	.	.	.	326	EVGILVS	59.55	.	.	.	.	.
var_279	3:73047236-73047236	T/A	PPP4R2	PPP4R2	NM_174907.4	V	56	E	.	.	.	.	-	-	-	336.64	393.35	56.72	481.73	471.24	-10.49	.	.	.	.	.	.	.	.	.	.	.	.	.	.	.	.	.	.	.	.	.	.	.	.	.	.	.	.
var_280	3:108608154-108608154	A/C	DZIP3	DZIP3	NM_014648.4	Q	33	P	.	.	.	.	-	-	-	4885.52	4885.52	0	2784.15	2784.15	0	.	.	.	.	.	.	.	.	.	.	.	.	.	.	.	.	.	.	.	.	.	.	.	.	.	.	.	.
var_281	3:109004870-109004870	T/A	MORC1	MORC1	NM_014429.4	I	678	F	.	.	.	.	-	-	-	3968.67	3974.24	5.57	4892.16	4844.22	-47.94	.	.	.	.	.	.	.	.	.	.	.	.	.	677	NITTVWR	7.92	677	NFTTVWR	8.79	0.87	.	.	.	673	SQIANITT	17.43	673	SQIANFTT
var_282	3:121586058-121586058	C/G	ARGFX	ARGFX	NM_001012659.2	Q	136	E	5flvA01	1.10.10.60	73	153	-	-	-	87.5	87.66	0.16	1163.26	1163.24	-0.02	0	0	0	0	0	0	0	.	.	.	.	.	.	.	.	.	.	.	.	.	.	.	.	.	.	.	.	.
var_283	3:121696145-121696145	T/G	GOLGB1	GOLGB1	NM_004487.5	K	1455	Q	3na7A00	1.10.287.1490	1302	1471	+	-	-	3176.22	3175.92	-0.3	3020.95	3020.44	-0.51	0	0	0	0	0	0	0	.	.	.	.	.	.	.	.	.	.	.	.	.	.	.	.	.	.	.	.	.
var_284	3:122564449-122564449	C/A	DTX3L	DTX3L	NM_138287.3	P	8	Q	.	.	.	.	-	-	-	2767.51	2767.51	0	626.87	626.87	0	.	.	.	.	.	.	.	.	.	.	.	.	.	.	.	.	.	.	.	.	.	.	.	.	.	.	.	.
var_285	3:126733188-126733188	G/A	CHCHD6	CHCHD6	NM_032343.3	S	126	N	.	.	.	.	-	-	-	54.03	54.03	0	1.09	8.05	6.96	.	.	.	.	.	.	.	.	.	.	.	.	.	.	.	.	.	.	.	.	.	.	.	.	.	.	.	.
var_286	3:132483540-132483540	A/G	DNAJC13	DNAJC13	NM_015268.4	N	1049	D	.	.	.	.	-	-	-	13272.5	12560.3	-712.2	5171.4	5178.1	6.7	.	.	.	.	.	.	.	.	.	.	.	.	.	1042	DLATLILNMLITMCG	59.01	1042	DLATLILD	8.26	-50.75	.	.	.	.	.	.	.	.
var_287	3:132523669-132523669	C/G	DNAJC13	DNAJC13	NM_015268.4	L	2006	V	4uadA00	1.25.10.10	1996	2188	-	-	-	13272.5	13275.4	2.9	5171.4	5169.6	-1.8	0	0	0	0	0	0	0	131.8	132.29	0.49	22.75	22.75	0	2001	EFLIALLE	98.63	2001	EFLIAVLE	99.12	0.49	2001	EFLIAVLE	99.12	.	.	.	.	.
var_288	3:136854554-136854554	C/A	SLC35G2	SLC35G2	NM_025246.3	Q	32	K	.	.	.	.	+	-	-	12022.4	12022.5	0.1	428.95	428.81	-0.15	.	.	.	.	.	.	.	.	.	.	.	.	.	.	.	.	.	.	.	.	.	.	.	.	.	.	.	.
var_289	3:142397333-142397333	C/G	XRN1	XRN1	NM_019001.5	E	779	Q	3pieC05	2.170.260.40	662	845	-	-	-	6774.34	6773.1	-1.24	5114.84	5116.15	1.31	0	0	0	0	0	0	0	150.62	150.59	-0.03	44.6	44.71	0.12	.	.	.	.	.	.	.	826	PFVYQTIVK	79.97	.	.	.	.	.
var_290	3:142829836-142829836	A/T	PCOLCE2	PCOLCE2	NM_013363.4	S	241	T	6gh8A00	2.60.120.290	148	272	-	-	-	4104.23	4104.27	0.04	904.59	904.65	0.06	0	0	0	0	0	0	0	135.98	135.99	0.01	17.99	18	0.01	.	.	.	.	.	.	.	211	DYVAVFN	61.21	.	.	.	.	.
var_291	3:149656954-149656954	T/A	WWTR1	WWTR1	NM_001168280.3	Y	118	F	4rexA00	2.20.70.10	115	161	-	-	-	2.69	2.69	0	141.37	140.74	-0.63	0	0	0	0	0	0	0	.	.	.	.	.	.	.	.	.	.	.	.	.	.	.	.	.	.	.	.	.
var_292	3:160280778-160280778	C/T	IFT80	IFT80	NM_020800.3	C	518	Y	.	.	.	.	-	-	-	4270.81	4271.51	0.7	4082.18	4085.91	3.73	.	.	.	.	.	.	.	.	.	.	.	.	.	.	.	.	.	.	.	.	.	.	.	.	.	.	.	.
var_293	3:183664947-183664947	T/A	KLHL24	KLHL24	NM_017644.3	W	378	R	1x2jA00	2.120.10.80	300	598	-	-	-	3474.29	3247.08	-227.21	3112.39	2591.55	-520.84	0	0	0	0	0	0	0	226.9	206.53	-20.37	144.17	70.98	-73.19	376	DVWIYNSQLNIWIR	20.5	.	.	.	.	313	EVIVVVGG	83.74	374	SRDVWIYNS	84.98	381	NSQLNIWI
var_294	3:188609738-188609738	G/T	LPP	LPP	NM_001167671.2	G	336	V	.	.	.	.	-	-	-	102.56	102.56	0	237.64	237.64	0	.	.	.	.	.	.	.	.	.	.	.	.	.	.	.	.	.	.	.	.	.	.	.	.	.	.	.	.
var_295	3:194397363-194397363	G/T	GP5	GP5	NM_004488.2	A	307	D	3wn4A00	3.80.10.10	286	476	+	-	-	2939.63	2940.51	0.88	246.81	246.77	-0.04	0	0	0	0	0	0	0	.	.	.	.	.	.	.	.	.	.	.	.	.	.	.	.	.	.	.	.	.
var_296	4:20617490-20617490	G/T	SLIT2	SLIT2	NM_004787.4	K	1396	N	.	.	.	.	-	-	-	2969.05	2968.91	-0.14	3249.24	3249.2	-0.04	.	.	.	.	.	.	.	.	.	.	.	.	.	.	.	.	.	.	.	.	.	.	.	.	.	.	.	.
var_297	4:38773486-38773486	T/C	TLR10	TLR10	NM_001195107.1	Q	702	R	1fyvA00	3.40.50.10140	623	781	+	-	-	7711.68	7713.31	1.63	2374.63	2374.29	-0.34	0	0	0	0	0	0	0	242.21	242.29	0.08	133.74	133.72	-0.02	.	.	.	.	.	.	.	724	HIILILLE	93.55	.	.	.	.	.
var_298	4:39215943-39215943	A/T	WDR19	WDR19	NM_025132.4	D	355	V	4wjvD00	2.130.10.10	15	360	-	-	-	9695.63	9725.19	29.56	6522	6522	0	0	0	0	0	0	0	0	508.6	508.6	0	301.28	301.28	0	.	.	.	.	.	.	.	308	DMYVILN	88.02	.	.	.	.	.
var_299	4:40436630-40436630	G/C	RBM47	RBM47	NM_001371113.1	R	381	G	.	.	.	.	-	-	-	1564.45	1564.45	0	1461.96	1461.96	0	.	.	.	.	.	.	.	.	.	.	.	.	.	.	.	.	.	.	.	.	.	.	.	.	.	.	.	.
var_300	4:47320165-47320165	G/T	GABRB1	GABRB1	NM_000812.4	R	167	I	4cofB01	2.70.170.10	24	242	+	-	-	6016.83	6016.86	0.03	1106.88	1107.04	0.16	0	0	0	0	0	0	0	36.9	36.9	0	134.09	134.09	0	.	.	.	.	.	.	.	81	DYTLTMYFQ	20.23	.	.	.	.	.
var_301	4:54258785-54258785	C/A	PDGFRA	PDGFRA	NM_001347829.2	P	6	Q	.	.	.	.	+	-	-	7135.99	7137.61	1.62	3521.67	3521.61	-0.06	.	.	.	.	.	.	.	.	.	.	.	.	.	.	.	.	.	.	.	.	.	.	.	.	.	.	.	.
var_302	4:55999539-55999539	T/A	CEP135	CEP135	NM_025009.5	M	725	K	3na7A00	1.10.287.1490	650	813	-	-	-	224.54	224.51	-0.02	757.03	757.01	-0.02	0	0	0	0	0	0	0	.	.	.	7.58	7.58	0	.	.	.	.	.	.	.	.	.	.	.	.	.	.	.
var_303	4:73408607-73408607	G/A	ALB	ALB	NM_000477.7	G	95	E	5oswA01	1.10.246.10	25	131	-	-	-	4059.07	4061.05	1.98	665.14	665.14	0	0	0	0	0	0	0	0	88.56	88.84	0.28	75.59	75.59	0	.	.	.	.	.	.	.	44	KALVLIAFAQYLQ	69.07	.	.	.	.	.
var_304	4:76309956-76309956	G/T	STBD1	STBD1	NM_003943.4	G	345	C	2vn4A02	2.60.40.10	255	356	+	-	-	1808.65	1808.65	0	639.47	639.47	0	0	0	0	0	0	0	0	95.92	95.92	0	100.63	100.63	0	.	.	.	.	.	.	.	316	DTVVEWKFVLVE	68.94	.	.	.	.	.
var_305	4:87494444-87494444	G/A	SPARCL1	SPARCL1	NM_004684.5	T	119	I	.	.	.	.	-	-	-	796.88	796.88	0	96.31	96.31	0	.	.	.	.	.	.	.	.	.	.	.	.	.	.	.	.	.	.	.	.	.	.	.	.	.	.	.	.
var_306	4:102949368-102949368	G/A	SLC9B1	SLC9B1	NM_139173.4	P	91	S	.	.	.	.	+	-	+	13207.3	13207.3	0	110.91	110.91	0	.	.	.	.	.	.	.	.	.	.	.	.	.	.	.	.	.	.	.	.	.	.	.	.	.	.	.	.
var_307	4:121037077-121037077	G/C	NDNF	NDNF	NM_024574.4	I	298	M	.	.	.	.	-	-	-	3160	3050.93	-109.07	2045.84	2045.22	-0.62	.	.	.	.	.	.	.	.	.	.	.	.	.	296	KNIFTVSD	20.95	.	.	.	.	.	.	.	.	.	.	.	.
var_308	4:142082168-142082168	A/T	INPP4B	INPP4B	NM_001101669.2	N	835	K	.	.	.	.	-	-	-	5573.06	5572.98	-0.08	2118.1	2117.97	-0.13	.	.	.	.	.	.	.	.	.	.	.	.	.	.	.	.	.	.	.	.	.	.	.	.	.	.	.	.
var_309	4:143214817-143214817	A/T	USP38	USP38	NM_032557.6	K	947	N	.	.	.	.	-	-	-	6116.82	6180.49	63.67	2004.55	2320.17	315.62	.	.	.	.	.	.	.	.	.	.	.	.	.	.	.	.	.	.	.	.	.	.	.	.	.	.	941	AYVLLYNK
var_310	4:143524372-143524372	G/T	SMARCA5	SMARCA5	NM_003601.4	R	142	L	.	.	.	.	-	-	-	2793.94	2793.92	-0.02	1496.55	1496.55	0	.	.	.	.	.	.	.	.	.	.	.	.	.	.	.	.	.	.	.	.	.	.	.	.	.	.	.	.
var_311	4:147881917-147881917	T/C	ARHGAP10	ARHGAP10	NM_024605.4	I	340	T	2q13A02	2.30.29.30	254	374	-	-	-	1665.35	1665.35	0	1869.51	1869.47	-0.04	0	0	0	0	0	0	0	.	.	.	75.84	75.84	0	.	.	.	.	.	.	.	.	.	.	.	.	.	.	.
var_312	4:177353674-177353674	C/A	NEIL3	NEIL3	NM_018248.3	T	469	K	.	.	.	.	-	-	-	2910.08	2910.08	0	962.05	961.98	-0.07	.	.	.	.	.	.	.	.	.	.	.	.	.	.	.	.	.	.	.	.	.	.	.	.	.	.	.	.
var_313	5:9154665-9154665	G/C	SEMA5A	SEMA5A	NM_003966.3	P	435	R	1olzA01	2.130.10.10	32	485	+	-	-	5103.88	5103.71	-0.17	1111.19	1111.19	0	0	0	0	0	0	0	0	322.27	322.25	-0.02	138.72	138.72	0	.	.	.	.	.	.	.	226	GNFTYFFFR	84.66	.	.	.	.	.
var_314	5:9629706-9629706	G/C	TAS2R1	TAS2R1	NM_019599.2	S	109	R	3rzeA01	1.20.1070.10	1	296	+	+	-	11879.7	11926.9	47.2	591.79	574.23	-17.55	0	0	0	0	0	0	0	545.58	450.06	-95.53	96.04	93.11	-2.92	.	.	.	.	.	.	.	256	RFIFLFFILVIGIY	89.29	.	.	.	.	.
var_315	5:33936753-33936753	G/C	RXFP3	RXFP3	NM_016568.3	D	5	H	.	.	.	.	+	-	-	7101.11	7094.42	-6.69	797.58	804.25	6.67	.	.	.	.	.	.	.	.	.	.	.	.	.	.	.	.	.	.	.	.	.	.	.	.	.	.	.	.
var_316	5:36985830-36985830	G/T	NIPBL	NIPBL	NM_133433.4	G	884	W	.	.	.	.	-	-	-	11165.8	11165.8	0	4315.23	4315.23	0	.	.	.	.	.	.	.	.	.	.	.	.	.	.	.	.	.	.	.	.	.	.	.	.	.	.	.	.
var_317	5:37227684-37227684	T/C	CPLANE1	CPLANE1	NM_023073.3	M	419	V	.	.	.	.	-	-	-	14676.1	15055.4	379.3	7624.55	7623.62	-0.93	.	.	.	.	.	.	.	.	.	.	.	.	.	416	DGYMVTTLR	22.66	.	.	.	.	.	.	.	.	.	.	.	.
var_318	5:37364318-37364318	A/G	NUP155	NUP155	NM_153485.3	V	75	A	.	.	.	.	-	-	-	7159.59	7159.59	0	3384.74	3384.74	0	.	.	.	.	.	.	.	.	.	.	.	.	.	.	.	.	.	.	.	.	.	.	.	.	.	.	.	.
var_319	5:71466197-71466197	G/T	BDP1	BDP1	NM_018429.3	G	254	V	.	.	.	.	-	-	-	2036.92	2044.22	7.3	1499.49	1554.88	55.39	.	.	.	.	.	.	.	.	.	.	.	.	.	.	.	.	.	.	.	.	.	.	.	.	.	.	252	EDVSIILD
var_320	5:83520159-83520159	C/G	VCAN	VCAN	NM_004385.5	S	618	C	.	.	.	.	-	-	-	4667.82	4667.82	0	3754	3754	0	.	.	.	.	.	.	.	.	.	.	.	.	.	.	.	.	.	.	.	.	.	.	.	.	.	.	.	.
var_321	5:90642932-90642932	A/T	ADGRV1	ADGRV1	NM_032119.4	E	815	V	2kltA00	2.60.40.2030	765	885	+	-	-	66674.3	66674.3	0	32660.4	32660.4	0	0	0	0	0	0	0	0	217.34	217.34	0	112.05	112.05	0	.	.	.	.	.	.	.	837	EIVITLLAR	85	.	.	.	.	.
var_322	5:113563979-113563979	G/A	YTHDC2	YTHDC2	NM_022828.5	D	855	N	3i4uA01	1.20.120.1080	789	891	-	-	-	6540.58	6634.6	94.02	3020.4	3020.48	0.08	0	0	0	0	0	0	0	136.13	145.6	9.47	.	.	.	.	.	.	.	.	.	.	843	KMVLCAVVLK	73.71	.	.	.	.	.
var_323	5:132271047-132271047	A/C	PDLIM4	PDLIM4	NM_003687.4	T	154	P	.	.	.	.	-	-	-	252.92	252.92	0	493.17	493.17	0	.	.	.	.	.	.	.	.	.	.	.	.	.	.	.	.	.	.	.	.	.	.	.	.	.	.	.	.
var_324	5:132893042-132893042	G/A	AFF4	AFF4	NM_014423.4	S	795	F	.	.	.	.	-	-	-	771.32	771.32	0	1158.76	1158.76	0	.	.	.	.	.	.	.	.	.	.	.	.	.	.	.	.	.	.	.	.	.	.	.	.	.	.	.	.
var_325	5:134855420-134855420	C/T	C5orf24	C5orf24	NM_152409.3	H	174	Y	.	.	.	.	-	-	-	0	13.4	13.4	30.6	30.6	0	.	.	.	.	.	.	.	.	.	.	.	.	.	.	.	.	.	.	.	.	.	.	.	.	.	.	.	.
var_326	5:138391410-138391410	T/G	KDM3B	KDM3B	NM_016604.4	V	593	G	.	.	.	.	-	-	-	4461.55	4461.55	0	3075.11	3075.11	0	.	.	.	.	.	.	.	.	.	.	.	.	.	.	.	.	.	.	.	.	.	.	.	.	.	.	.	.
var_327	5:140695780-140695780	G/A	HARS2	HARS2	NM_012208.4	A	190	T	4g84A01	3.30.930.10	45	405	-	-	-	2430.48	2430.48	0	1163.17	1163.15	-0.02	0	0	0	0	0	0	0	204.47	204.47	0	168.34	168.34	0	.	.	.	.	.	.	.	389	RIFYIVE	98.22	.	.	.	.	.
var_328	5:140822143-140822143	A/T	PCDHA5	PCDHA5	NM_018908.3	K	123	M	4zi8B01	2.60.40.60	19	125	+	-	-	9051.42	9048.87	-2.55	1190.77	1191	0.23	0	0	0	0	0	0	0	35.9	35.87	-0.02	11.03	11.03	0	.	.	.	.	.	.	.	80	NGILFVNS	35.87	.	.	.	.	.
var_329	5:141122396-141122396	C/T	PCDHB4	PCDHB4	NM_018938.4	P	133	L	5szmA04	2.60.40.60	127	238	+	-	-	6000.68	6007.58	6.9	1607.87	1607.61	-0.26	0	0	0	0	0	0	0	79.33	79.56	0.23	.	.	.	.	.	.	.	.	.	.	222	SGTVMVRILIMDIN	33.84	.	.	.	.	.
var_330	5:141339466-141339466	C/G	PCDHGA2	PCDHGA2	NM_018915.4	N	165	K	5sznA02	2.60.40.60	126	234	+	-	-	8792.25	8794	1.75	2489.6	2488.52	-1.08	0	0	0	0	0	0	0	63.65	63.67	0.02	15.69	15.58	-0.11	.	.	.	.	.	.	.	209	HLVLVASD	63.67	165	NALQKYAL	15.69	165	KALQKYAL
var_331	5:141344625-141344625	C/T	PCDHGA3	PCDHGA3	NM_018916.4	R	198	W	5sznA02	2.60.40.60	126	234	+	-	-	7142.66	7140.51	-2.15	2016.71	2017.38	0.67	0	0	0	0	0	0	0	124.92	124.87	-0.05	7.58	7.58	0.01	.	.	.	.	.	.	.	227	HIQVIVLD	66	.	.	.	.	.
var_332	5:141371718-141371718	A/G	PCDHGB3	PCDHGB3	NM_018924.5	I	442	V	6bx7A04	2.60.40.60	346	455	+	-	-	6112.38	6112.93	0.55	1494.11	1493.55	-0.56	0	0	0	0	0	0	0	40.31	40.31	0	7.26	7.26	0	.	.	.	.	.	.	.	361	ELGTAVALIK	33.31	.	.	.	.	.
var_333	5:141625254-141625254	C/T	HDAC3	HDAC3	NM_003883.4	D	391	N	.	.	.	.	-	-	-	1300.91	1300.91	0	1153.16	1153.16	0	.	.	.	.	.	.	.	.	.	.	.	.	.	.	.	.	.	.	.	.	.	.	.	.	.	.	.	.
var_334	5:141649260-141649260	G/A	FCHSD1	FCHSD1	NM_033449.3	R	142	W	2efkA01	1.20.1270.60	19	291	-	-	-	353.71	352.85	-0.86	566.38	566.59	0.21	0	0	0	0	0	0	0	36.31	36.26	-0.04	.	.	.	.	.	.	.	.	.	.	210	EYLLNLVAT	20.11	.	.	.	.	.
var_335	5:155015160-155015160	T/C	KIF4B	KIF4B	NM_001099293.3	L	434	P	.	.	.	.	-	-	-	2707.23	2707.23	0	2464.94	2464.94	0	.	.	.	.	.	.	.	.	.	.	.	.	.	.	.	.	.	.	.	.	.	.	.	.	.	.	.	.
var_336	5:170881866-170881866	C/G	RANBP17	RANBP17	NM_022897.5	P	76	A	3wyfC01	1.25.10.10	4	480	-	-	-	11473.8	11473.8	0	4321.3	4321.3	0	0	0	0	0	0	0	0	478.29	478.29	0	238.55	238.55	0	.	.	.	.	.	.	.	101	PFVIQALIQVIAK	81.1	.	.	.	.	.
var_337	5:180574024-180574024	C/G	CNOT6	CNOT6	NM_001370472.1	L	500	V	3ngqA00	3.60.10.10	160	556	-	-	-	3195.4	3198.6	3.2	1779	1779.04	0.04	0	0	0	0	0	0	0	345.64	345.64	0.01	227.95	227.95	0	.	.	.	.	.	.	.	352	KQLILVAN	55.61	.	.	.	.	.
var_338	5:180849217-180849217	C/A	ZFP62	ZFP62	NM_001172638.1	D	760	Y	2enaA00	3.30.160.60	751	784	-	-	-	460.58	460.3	-0.29	1309.49	1309.53	0.04	0	0	0	0	0	0	0	.	.	.	.	.	.	.	.	.	.	.	.	.	.	.	.	.	.	.	.	.
var_339	6:3127245-3127245	G/A	BPHL	BPHL	NM_004332.4	S	72	N	2ocgA00	3.40.50.1820	38	290	-	-	-	1324.17	1324.18	0.01	240.77	240.77	0	0	0	0	0	0	0	0	154.29	154.29	0	35.23	35.23	0	.	.	.	.	.	.	.	87	KLFTVVAWD	89.21	.	.	.	.	.
var_340	6:5771340-5771340	C/T	FARS2	FARS2	NM_001318872.1	R	423	W	5mgwA02	3.30.70.380	354	449	-	-	-	1392.69	1392.69	0	744.87	744.99	0.12	0	0	0	0	0	0	0	.	.	.	.	.	.	.	.	.	.	.	.	.	.	.	.	.	.	.	.	.
var_341	6:11189979-11189979	A/C	NEDD9	NEDD9	NM_006403.4	D	630	E	.	.	.	.	-	-	-	1983.38	1983.38	0	1604.69	1615.51	10.82	.	.	.	.	.	.	.	.	.	.	.	.	.	.	.	.	.	.	.	.	.	.	.	.	.	.	.	.
var_342	6:30160650-30160650	C/T	TRIM10.4	TRIM10	NM_006778.4.3	R	70	Q	1jm7A00	3.30.40.10	2	91	-	-	-	1675.39	1673.16	-2.23	204.25	204.29	0.03	0	0	0	0	0	0	0	.	.	.	.	.	.	.	.	.	.	.	.	.	.	.	.	.	.	.	.	.
var_343	6:30741810-30741810	C/T	FLOT1	FLOT1	NM_005803.4.2	C	34	Y	.	.	.	.	-	-	-	655.77	655.24	-0.53	1163.64	1165	1.36	.	.	.	.	.	.	.	.	.	.	.	.	.	.	.	.	.	.	.	.	.	.	.	.	.	.	.	.
var_344	6:30892374-30892374	A/G	DDR1.4	DDR1	NM_013993.2.5	M	311	V	4ag4A02	2.60.120.1190	189	374	+	-	-	5169.75	5169.75	0	551.49	551.52	0.03	0	0	0	0	0	0	0	5.83	5.83	0	10.02	10.02	0	.	.	.	.	.	.	.	355	PWLLFSE	5.83	.	.	.	.	.
var_345	6:32162580-32162580	C/G	PPT2	PPT2	NM_001204103.2	F	241	L	1pjaA00	3.40.50.1820	35	302	+	-	-	2127.19	2083.06	-44.13	1447.75	1518.66	70.91	0	0	0	0	0	0	0	212.12	203.57	-8.55	236.69	248.57	11.88	237	SFFGFYD	16.77	237	SFFGLYD	8.22	-8.55	192	SSFLALIN	65.3	237	SFFGFYDA	13.9	237	SFFGLYDA
var_346	6:32220167-32220167	C/G	NOTCH4.3	NOTCH4	NM_004557.4.6	G	426	A	3cfwA02	2.10.25.10	394	439	-	-	-	5305.27	5305.27	0	384.48	384.48	0	0	0	0	0	0	0	0	.	.	.	.	.	.	.	.	.	.	.	.	.	.	.	.	.	.	.	.	.
var_347	6:33211348-33211348	G/A	RING1.5	RING1	NM_002931.4.5	G	216	R	.	.	.	.	-	-	-	411.14	411.75	0.61	283.19	283.11	-0.09	.	.	.	.	.	.	.	.	.	.	.	.	.	.	.	.	.	.	.	.	.	.	.	.	.	.	.	.
var_348	6:33320442-33320442	G/A	DAXX.2	DAXX	NM_001141969.2	R	397	W	.	.	.	.	-	-	-	1073.1	1072.62	-0.48	2150.76	2150.93	0.17	.	.	.	.	.	.	.	.	.	.	.	.	.	.	.	.	.	.	.	.	.	.	.	.	.	.	.	.
var_349	6:33321098-33321098	G/C	DAXX.2	DAXX	NM_001141969.2	A	226	G	4h9nC00	1.20.58.2170	178	389	-	-	-	1073.1	1073.1	0	2150.76	2150.85	0.09	0	0	0	0	0	0	0	52.09	52.09	0	150.25	150.25	0	.	.	.	.	.	.	.	193	QLLALYVAE	52.09	.	.	.	.	.
var_350	6:38845587-38845587	C/A	DNAH8	DNAH8	NM_001371.4	S	1403	Y	3vkhB01	1.10.287.2620	1356	1421	-	-	-	28857.2	29052.4	195.2	18550.1	18871.8	321.7	0	0	0	0	0	0	0	.	34.23	34.23	.	53.62	53.62	.	.	.	1399	DICIYAIK	34.23	.	1399	DICIYAIK	34.23	.	.	.	1398	EDICIYAI
var_351	6:40431744-40431744	T/A	LRFN2	LRFN2	NM_020737.3	N	457	I	2ee3A00	2.60.40.10	417	509	+	-	-	3357.32	3357.32	0	772.59	1105.46	332.87	0	0	0	0	0	0	0	23.93	23.93	0	65	124.41	59.4	.	.	.	.	.	.	.	488	DLCVLAMWD	12.66	.	.	.	452	YQLQYICS
var_352	6:42745881-42745881	C/T	TBCC	TBCC	NM_003192.3	V	65	I	2l3lA01	1.20.58.1250	30	135	-	-	-	1485.82	1485.61	-0.21	45.88	45.85	-0.03	0	0	0	0	0	0	0	165.89	165.86	-0.03	.	.	.	58	HFFVATFVR	98.2	58	HFFVATFIR	98.17	-0.03	58	HFFVATFIR	98.17	.	.	.	.	.
var_353	6:43040924-43040924	T/C	CUL7	CUL7	NM_014780.4	H	1266	R	.	.	.	.	-	-	-	7715.54	7724.36	8.82	2473.84	2428.85	-44.99	.	.	.	.	.	.	.	.	.	.	.	.	.	.	.	.	.	.	.	.	.	.	.	1262	TTFEHYYQHYMA	23.52	1266	RYYQHYMA
var_354	6:46858226-46858226	G/T	ADGRF5	ADGRF5	NM_001098518.2	P	1226	Q	4l6rA02	1.20.1070.10	1010	1303	+	+	+	12949.1	13256.2	307.1	3393.35	3393.31	-0.04	0	0	0	0	0	0	0	113.47	96.93	-16.54	.	.	.	1226	PLLGLTWGFGLTTVF	16.54	.	.	.	.	1139	PLAISVITLGAT	61.49	.	.	.	.	.
var_355	6:46858256-46858256	T/A	ADGRF5	ADGRF5	NM_001098518.2	Q	1216	L	4l6rA02	1.20.1070.10	1010	1303	+	+	+	12949.1	13063.3	114.2	3393.35	3919.35	526	0	0	0	0	0	0	0	113.47	129.8	16.33	.	88.11	88.11	.	.	.	1211	KSSLFLISK	16.33	.	1139	PLAISVITLGAT	61.49	.	.	.	1212	SSLFLISK
var_356	6:49787092-49787092	G/T	PGK2	PGK2	NM_138733.5	N	32	K	1fw8A01	3.40.50.1260	1	71	-	-	-	784.23	784.23	0	575.84	575.79	-0.06	0	0	0	0	0	0	0	21.91	21.91	0	.	.	.	.	.	.	.	.	.	.	56	KAVVLMS	21.91	.	.	.	.	.
var_357	6:52832924-52832924	C/A	GSTA5	GSTA5	NM_153699.1	V	161	L	1vf1A01;1vf1A02	3.40.30.10;1.20.1050.10	5	212	-	-	-	990.48	985.41	-5.07	1189.03	1188.75	-0.28	0	0	0	0	0	0	0	137.6	136.58	-1.01	182.86	182.71	-0.15	.	.	.	.	.	.	.	104	EMILLLLICQ	79.16	161	VELFYYVE	98.19	161	LELFYYVE
var_358	6:73781314-73781314	G/T	CD109	CD109	NM_133493.5	G	653	V	.	.	.	.	-	-	-	11332.4	11332.4	0	3907.46	3988.48	81.02	.	.	.	.	.	.	.	.	.	.	.	.	.	.	.	.	.	.	.	.	.	.	.	.	.	.	650	YIDVVYDN
var_359	6:75102042-75102042	C/A	COL12A1	COL12A1	NM_004370.6	G	2809	V	.	.	.	.	-	-	-	13751.7	13751.7	0	4682.83	4682.83	0	.	.	.	.	.	.	.	.	.	.	.	.	.	.	.	.	.	.	.	.	.	.	.	.	.	.	.	.
var_360	6:85471242-85471242	A/C	NT5E	NT5E	NM_002526.4	N	190	H	4h2gA01	3.60.21.10	26	336	+	-	-	4196.77	4195.87	-0.9	773.59	773.42	-0.17	0	0	0	0	0	0	0	109.75	109.75	0	116.85	116.85	0	.	.	.	.	.	.	.	86	QYQGTIWFTVYK	62.21	.	.	.	.	.
var_361	6:87015340-87015340	C/A	HTR1E	HTR1E	NM_000865.3	N	2	K	.	.	.	.	+	-	-	10797.8	10797.8	0	171.79	171.79	0	.	.	.	.	.	.	.	.	.	.	.	.	.	.	.	.	.	.	.	.	.	.	.	.	.	.	.	.
var_362	6:87086431-87086431	C/A	CGA	CGA	NM_000735.4	C	31	F	4ay9D00	2.10.90.10	25	116	-	-	-	1122.5	1122.5	0	0.39	0.39	0	0	0	0	0	0	0	0	.	.	.	.	.	.	.	.	.	.	.	.	.	.	.	.	.	.	.	.	.
var_363	6:116725789-116725789	T/G	KPNA5	KPNA5	NM_001366307.2	H	343	Q	2jdqA00	1.25.10.10	82	510	-	-	-	691.35	709.67	18.33	2618.71	2619.37	0.66	0	0	0	0	0	0	0	95.65	95.62	-0.04	319.81	319.81	0	.	.	.	.	.	.	.	415	RYLVALGC	26.14	.	.	.	.	.
var_364	6:121317517-121317517	T/C	TBC1D32	TBC1D32	NM_152730.6	D	158	G	.	.	.	.	-	-	-	10858.5	10858.5	0	5447.39	5447.39	0	.	.	.	.	.	.	.	.	.	.	.	.	.	.	.	.	.	.	.	.	.	.	.	.	.	.	.	.
var_365	6:127998836-127998836	T/G	PTPRK	PTPRK	NM_001291984.2	T	854	P	.	.	.	.	+	-	-	7099.39	7099.39	0	3801.94	3801.94	0	.	.	.	.	.	.	.	.	.	.	.	.	.	.	.	.	.	.	.	.	.	.	.	.	.	.	.	.
var_366	6:130901179-130901179	A/G	EPB41L2	EPB41L2	NM_001431.4	Y	311	H	6ibeA02	1.20.80.10	296	403	-	-	-	1986.41	1927.13	-59.28	2073.74	2073.56	-0.18	0	0	0	0	0	0	0	11.93	.	-11.93	.	.	.	310	RYFLCLQ	11.93	.	.	.	.	.	.	.	.	.	.	.	.
var_367	6:136272038-136272038	C/A	BCLAF1	BCLAF1	NM_014739.3	R	667	L	.	.	.	.	-	-	-	444.33	445.18	0.85	150.72	150.72	0	.	.	.	.	.	.	.	.	.	.	.	.	.	.	.	.	.	.	.	.	.	.	.	.	.	.	.	.
var_368	6:136622977-136622977	T/A	MAP3K5	MAP3K5	NM_005923.4	D	674	V	6e2nA01	3.30.200.20	657	757	-	-	-	6861.99	6861.99	0	3037.31	3057.54	20.23	0	0	0	0	0	0	0	25.79	25.79	0	36.62	36.62	0	.	.	.	.	.	.	.	690	TYGIVYAGR	18.61	.	.	.	.	.
var_369	6:143507401-143507401	A/T	FUCA2	FUCA2	NM_032020.5	I	83	K	4wsjB01	3.20.20.80	30	375	-	-	-	3764.48	3764.24	-0.24	2050.47	2044.19	-6.28	0	0	0	0	0	0	0	277.17	277.24	0.07	284.42	283.39	-1.03	.	.	.	.	.	.	.	72	EWFWWYWQ	95.41	.	.	.	.	.
var_370	6:151458332-151458332	G/A	ARMT1	ARMT1	NM_024573.3	G	51	D	3pt1A02	1.20.930.60	12	136	-	-	-	1372.77	1372.74	-0.03	865.48	865.43	-0.05	0	0	0	0	0	0	0	68.57	68.57	0	.	.	.	.	.	.	.	.	.	.	14	GSFAYLTIK	68.57	.	.	.	.	.
var_371	6:159229951-159229951	C/G	FNDC1	FNDC1	NM_032532.3	N	439	K	1x5hA00	2.60.40.10	346	469	-	-	-	5232.06	5232.06	0	1108	1108.01	0.01	0	0	0	0	0	0	0	51.09	51.09	0	7.29	7.29	0	.	.	.	.	.	.	.	448	KAFIVAM	25.01	.	.	.	.	.
var_372	7:6387271-6387271	A/G	RAC1	RAC1	NM_006908.5	Y	32	C	1ryhA00	3.40.50.300	1	182	-	-	-	1225.2	1225.25	0.05	313.75	313.75	0	0	0	0	0	0	0	0	147.26	147.27	0.01	49.29	49.29	0	.	.	.	.	.	.	.	76	DVFLICFSLVS	93.65	.	.	.	.	.
var_373	7:19145082-19145082	C/T	FERD3L	FERD3L	NM_152898.2	R	94	K	.	.	.	.	-	-	-	904.25	904.25	0	475.15	475.15	0	.	.	.	.	.	.	.	.	.	.	.	.	.	.	.	.	.	.	.	.	.	.	.	.	.	.	.	.
var_374	7:23309401-23309401	A/C	MALSU1	MALSU1	NM_138446.2	Y	188	S	3upsA00	3.30.460.10	92	207	-	-	-	1135.33	1135.07	-0.26	57.78	57.46	-0.32	0	0	0	0	0	0	0	171.01	171.01	0	7.3	7.3	0	.	.	.	.	.	.	.	122	DYFVIVSG	82.65	.	.	.	.	.
var_375	7:31879034-31879034	G/T	PDE1C	PDE1C	NM_001191057.4	S	129	R	.	.	.	.	-	-	-	2726.88	2718.35	-8.53	993.05	993.42	0.37	.	.	.	.	.	.	.	.	.	.	.	.	.	.	.	.	.	.	.	.	.	.	.	.	.	.	.	.
var_376	7:34078967-34078967	C/T	BMPER	BMPER	NM_133468.5	P	397	S	.	.	.	.	-	-	-	1165.92	1165.97	0.05	320.22	320.22	0	.	.	.	.	.	.	.	.	.	.	.	.	.	.	.	.	.	.	.	.	.	.	.	.	.	.	.	.
var_377	7:53036250-53036250	C/G	POM121L12	POM121L12	NM_182595.4	D	193	E	.	.	.	.	-	-	-	120.02	120.02	0	457.55	457.55	0	.	.	.	.	.	.	.	.	.	.	.	.	.	.	.	.	.	.	.	.	.	.	.	.	.	.	.	.
var_378	7:55173961-55173961	A/G	EGFR	EGFR	NM_005228.5	Q	701	R	3gopA01	3.30.200.20	666	792	+	-	-	6207.01	6207.99	0.98	2672.75	2672.51	-0.24	0	0	0	0	0	0	0	11.16	11.17	0.01	50.21	50.2	0	.	.	.	.	.	.	.	776	RLLGICLTSTVQLITQ	11.17	.	.	.	.	.
var_379	7:64336376-64336376	G/T	ZNF736	ZNF736	NM_001170905.3	V	41	F	1v65A00	1.10.287.1360	1	58	-	-	-	622.87	636.25	13.38	449.8	452.11	2.31	0	0	0	0	0	0	0	56.43	57.75	1.31	16.25	16.25	0	38	GNLVSLGLAIFK	47.22	38	GNLFSLGLAIFK	48.54	1.31	38	GNLFSLGLAIFK	48.54	.	.	.	.	.
var_380	7:81705524-81705524	C/T	HGF	HGF	NM_000601.6	D	626	N	1si5H01;1si5H02	2.40.10.10	507	718	+	-	-	730.99	737.55	6.56	979.77	1262.52	282.75	0	0	0	0	0	0	0	67.43	67.99	0.56	103.17	150.9	47.73	.	.	.	.	.	.	.	685	RMVLGVIV	33.36	620	TGLINYDG	45.83	620	TGLINYNG
var_381	7:85055757-85055757	G/T	SEMA3D	SEMA3D	NM_152754.2	S	274	Y	1q47A00	2.130.10.10	39	537	+	-	-	5125.15	5125.16	0.01	765.43	765.56	0.14	0	0	0	0	0	0	0	415.66	415.66	0	81.65	81.65	0	.	.	.	.	.	.	.	259	KIYFFFR	99.79	.	.	.	.	.
var_382	7:89334199-89334199	G/T	ZNF804B	ZNF804B	NM_181646.5	R	406	I	.	.	.	.	-	-	-	1030.55	1030.55	0	645.33	645.35	0.02	.	.	.	.	.	.	.	.	.	.	.	.	.	.	.	.	.	.	.	.	.	.	.	.	.	.	.	.
var_383	7:90164528-90164528	T/G	STEAP1	STEAP1	NM_012449.3	F	272	V	.	.	.	.	+	-	+	7757.02	7746.4	-10.62	1525.53	1495.96	-29.57	.	.	.	.	.	.	.	.	.	.	.	.	.	.	.	.	.	.	.	.	.	.	.	267	IHALIFAWNK	12.46	269	ALIVAWNK
var_384	7:92222911-92222911	T/C	KRIT1	KRIT1	NM_001350675.1	N	441	S	4hdoA01	3.10.20.90	415	515	-	-	-	3783.19	3783.19	0	752.4	752.4	0	0	0	0	0	0	0	0	84.56	84.56	0	9.89	9.89	0	.	.	.	.	.	.	.	459	QYFTIWICS	84.56	.	.	.	.	.
var_385	7:94400232-94400232	G/T	COL1A2	COL1A2	NM_000089.4	G	57	C	.	.	.	.	-	-	-	1783.5	1783.51	0.01	1600.16	1600.16	0	.	.	.	.	.	.	.	.	.	.	.	.	.	.	.	.	.	.	.	.	.	.	.	.	.	.	.	.
var_386	7:101035267-101035267	C/A	MUC17	MUC17	NM_001040105.2	P	1284	H	.	.	.	.	+	-	-	8976.05	8985.6	9.55	1144.81	1144.81	0	.	.	.	.	.	.	.	.	.	.	.	.	.	.	.	.	.	.	.	.	.	.	.	.	.	.	.	.
var_387	7:105563895-105563895	G/C	RINT1	RINT1	NM_021930.6	D	612	H	3fhnA04	1.20.58.670	591	715	-	-	-	6683.61	6684.05	0.44	1854.21	1854.16	-0.05	0	0	0	0	0	0	0	53.85	53.85	0.01	84.43	84.42	0	.	.	.	.	.	.	.	650	PLLLTLR	53.85	.	.	.	.	.
var_388	7:108573108-108573108	A/C	DNAJB9	DNAJB9	NM_012328.3	T	143	P	.	.	.	.	+	-	-	1130	1130	0	361.11	361.11	0	.	.	.	.	.	.	.	.	.	.	.	.	.	.	.	.	.	.	.	.	.	.	.	.	.	.	.	.
var_389	7:127374005-127374005	G/A	ZNF800	ZNF800	NM_176814.5	P	444	L	.	.	.	.	-	-	-	107.42	107.42	0	1366.32	1366.32	0	.	.	.	.	.	.	.	.	.	.	.	.	.	.	.	.	.	.	.	.	.	.	.	.	.	.	.	.
var_390	7:142034823-142034823	C/A	MGAM	MGAM	NM_004668.3	N	647	K	3l4yA03	3.20.20.80	370	719	+	-	-	8332.51	8425.48	92.97	5292.59	5219.01	-73.58	0	0	0	0	0	0	0	174.71	187.71	13	87.95	77.24	-10.71	.	.	.	642	GVLEFKLFG	12.98	.	446	KLVIIVD	99.49	641	PGVLEFNL	10.7	.	.
var_391	7:142036941-142036941	G/T	MGAM	MGAM	NM_004668.3	S	732	I	3l4yA04	2.60.40.1180	720	817	+	-	-	8332.51	8332.55	0.04	5292.59	5292.59	0	0	0	0	0	0	0	0	89.58	89.59	0.01	115.76	115.76	0	.	.	.	.	.	.	.	721	PYLYTLFFR	89.59	.	.	.	.	.
var_392	7:148814973-148814973	G/A	EZH2	EZH2	NM_001203247.2	S	533	L	4mi0A00	2.170.270.10	520	729	-	-	-	1345.18	1345.18	0	1537.4	1537.34	-0.06	0	0	0	0	0	0	0	90.3	90.3	0	24.25	24.24	-0.01	.	.	.	.	.	.	.	620	DVAGWGIFIK	48.53	.	.	.	.	.
var_393	7:149070821-149070821	A/T	ZNF786	ZNF786	NM_152411.4	C	651	S	2lvhA00;2entA00	3.30.160.60	611	652	-	-	-	221.09	221.09	-0.01	847.96	847.96	0	0	0	0	0	0	0	0	.	.	.	.	.	.	.	.	.	.	.	.	.	.	.	.	.	.	.	.	.
var_394	7:150466798-150466798	C/T	GIMAP8	GIMAP8	NM_175571.4	H	34	Y	2xtmA00	3.40.50.300	9	212	-	-	-	5751.27	5751.28	0.01	509.55	510.85	1.31	0	0	0	0	0	0	0	167.29	167.29	0	28.23	28.23	0	.	.	.	.	.	.	.	128	HIIIVFTR	82.45	.	.	.	.	.
var_395	7:158133821-158133821	C/A	PTPRN2	PTPRN2	NM_002847.5	G	471	V	.	.	.	.	-	-	-	4298.87	4310.42	11.55	1836.92	1862.76	25.84	.	.	.	.	.	.	.	.	.	.	.	.	.	.	.	.	.	.	.	.	.	.	.	.	.	.	.	.
var_396	8:9770155-9770155	A/G	TNKS	TNKS	NM_003747.3	S	1264	G	5nwgB00	3.90.228.10	1105	1266	-	-	-	2849.64	2849.02	-0.62	1758.55	1758.06	-0.49	0	0	0	0	0	0	0	39.13	39.13	0	49.63	49.63	0	.	.	.	.	.	.	.	1187	PFINAIIH	17.25	.	.	.	.	.
var_397	8:10531480-10531480	C/G	PRSS55	PRSS55	NM_198464.4	P	178	R	2f83A05	2.40.10.10	61	300	-	-	-	4177.74	4177.74	0	1265.88	1265.88	0	0	0	0	0	0	0	0	312.36	312.36	0	178.21	178.21	0	.	.	.	.	.	.	.	156	DIALLLLAS	74.2	.	.	.	.	.
var_398	8:17311581-17311581	C/T	MTMR7	MTMR7	NM_004686.5	R	344	K	.	.	.	.	-	-	-	3639.28	3639.38	0.1	2484.2	2484.2	0	.	.	.	.	.	.	.	.	.	.	.	.	.	.	.	.	.	.	.	.	.	.	.	.	.	.	.	.
var_399	8:17874055-17874055	G/C	FGL1	FGL1	NM_201553.1	L	156	V	3ghgB02	3.90.215.10	74	306	-	-	-	1573.88	1574.6	0.72	2064.66	2065.12	0.46	0	0	0	0	0	0	0	89.26	89.26	0	328.21	328.21	0	.	.	.	.	.	.	.	282	GIVWYTWH	89.26	.	.	.	.	.
var_400	8:20253016-20253016	C/A	LZTS1	LZTS1	NM_021020.5	E	305	D	.	.	.	.	-	-	-	95.8	95.8	0	610.13	610.13	0	.	.	.	.	.	.	.	.	.	.	.	.	.	.	.	.	.	.	.	.	.	.	.	.	.	.	.	.
var_401	8:22148281-22148281	G/C	LGI3	LGI3	NM_139278.4	A	509	G	.	.	.	.	-	-	-	3762.88	3762.88	0	1906.18	1906.18	0	.	.	.	.	.	.	.	.	.	.	.	.	.	.	.	.	.	.	.	.	.	.	.	.	.	.	.	.
var_402	8:22513300-22513300	G/A	PPP3CC	PPP3CC	NM_005605.4	R	213	K	4or9A00	3.60.21.10	5	418	-	-	-	1821.01	1821.01	0	506.44	506.44	0	0	0	0	0	0	0	0	144.78	144.78	0	67.9	67.9	0	.	.	.	.	.	.	.	296	PSLITIFSA	62.43	.	.	.	.	.
var_403	8:22564361-22564361	G/A	SORBS3	SORBS3	NM_005775.5	G	252	R	.	.	.	.	-	-	-	394.48	394.48	0	705.68	705.68	0	.	.	.	.	.	.	.	.	.	.	.	.	.	.	.	.	.	.	.	.	.	.	.	.	.	.	.	.
var_404	8:24918024-24918024	G/C	NEFM	NEFM	NM_005382.2	E	723	D	.	.	.	.	-	-	-	436.67	436.67	0	130.04	130.04	0	.	.	.	.	.	.	.	.	.	.	.	.	.	.	.	.	.	.	.	.	.	.	.	.	.	.	.	.
var_405	8:37875319-37875319	A/T	RAB11FIP1	RAB11FIP1	NM_001002814.3	M	273	K	.	.	.	.	-	-	-	932.51	933	0.49	697.26	697.25	-0.01	.	.	.	.	.	.	.	.	.	.	.	.	.	.	.	.	.	.	.	.	.	.	.	.	.	.	.	.
var_406	8:38413723-38413723	C/T	FGFR1	FGFR1	NM_023110.3	E	792	K	.	.	.	.	+	-	-	4585.62	4586.72	1.1	977.45	977.27	-0.18	.	.	.	.	.	.	.	.	.	.	.	.	.	.	.	.	.	.	.	.	.	.	.	.	.	.	.	.
var_407	8:54626389-54626389	C/T	RP1	RP1	NM_006269.2	P	836	L	.	.	.	.	-	-	-	4141.42	4151.68	10.26	4436.16	4436.18	0.02	.	.	.	.	.	.	.	.	.	.	.	.	.	.	.	.	.	.	.	.	.	.	.	.	.	.	.	.
var_408	8:55786979-55786979	G/A	TGS1	TGS1	NM_024831.8	G	361	S	.	.	.	.	-	-	-	2755.19	2755.19	0	1841.26	1841.26	0	.	.	.	.	.	.	.	.	.	.	.	.	.	.	.	.	.	.	.	.	.	.	.	.	.	.	.	.
var_409	8:58494620-58494620	T/C	CYP7A1	CYP7A1	NM_000780.4	K	309	E	3v8dB00	1.10.630.10	22	503	+	-	-	4136.93	4138.27	1.34	364.77	364.5	-0.27	0	0	0	0	0	0	0	213.01	213.11	0.1	44.52	44.48	-0.04	.	.	.	.	.	.	.	456	QFLILMLSYFE	97.79	.	.	.	.	.
var_410	8:58815364-58815364	C/T	TOX	TOX	NM_014729.3	A	456	T	.	.	.	.	-	-	-	776.17	776.17	0	362.22	362.22	0	.	.	.	.	.	.	.	.	.	.	.	.	.	.	.	.	.	.	.	.	.	.	.	.	.	.	.	.
var_411	8:60781393-60781393	A/G	CHD7	CHD7	NM_017780.4	T	687	A	.	.	.	.	-	-	-	5912.64	5912.64	0	3935.92	3935.92	0	.	.	.	.	.	.	.	.	.	.	.	.	.	.	.	.	.	.	.	.	.	.	.	.	.	.	.	.
var_412	8:64596739-64596739	A/T	CYP7B1	CYP7B1	NM_004820.5	I	475	N	3b98B00	1.10.630.10	30	505	+	+	-	7497.21	7497.21	0	532.17	531.91	-0.26	0	0	0	0	0	0	0	421.34	421.34	0	72.62	72.62	0	.	.	.	.	.	.	.	88	KYITFILD	93.22	.	.	.	.	.
var_413	8:92014811-92014811	C/A	RUNX1T1	RUNX1T1	NM_001198628.1	G	79	V	.	.	.	.	-	-	-	1051.79	1051.79	0	98.46	98.46	0	.	.	.	.	.	.	.	.	.	.	.	.	.	.	.	.	.	.	.	.	.	.	.	.	.	.	.	.
var_414	8:94738371-94738371	G/C	DPY19L4	DPY19L4	NM_181787.3	E	85	D	.	.	.	.	+	-	-	15973.3	15973.3	0	1990.97	1991.09	0.12	.	.	.	.	.	.	.	.	.	.	.	.	.	.	.	.	.	.	.	.	.	.	.	.	.	.	.	.
var_415	8:101543275-101543275	A/G	GRHL2	GRHL2	NM_024915.4	S	19	G	.	.	.	.	-	-	-	1573.94	1573.92	-0.02	1265.05	1265.05	0	.	.	.	.	.	.	.	.	.	.	.	.	.	.	.	.	.	.	.	.	.	.	.	.	.	.	.	.
var_416	8:109400232-109400232	C/A	PKHD1L1	PKHD1L1	NM_177531.6	A	390	E	.	.	.	.	-	-	-	22043.5	22142.2	98.7	13750.8	13750.8	0	.	.	.	.	.	.	.	.	.	.	.	.	.	.	.	.	.	.	.	.	.	.	.	.	.	.	.	.
var_417	8:112947870-112947870	C/A	CSMD3	CSMD3	NM_198123.2	E	476	D	.	.	.	.	+	-	-	16291.9	16291.9	0	9401.41	9401.42	0.01	.	.	.	.	.	.	.	.	.	.	.	.	.	.	.	.	.	.	.	.	.	.	.	.	.	.	.	.
var_418	8:124071525-124071525	A/G	FER1L6	FER1L6	NM_001039112.2	K	1329	R	.	.	.	.	+	-	-	8287.43	8287.43	0	4038.21	3996.53	-41.68	.	.	.	.	.	.	.	.	.	.	.	.	.	.	.	.	.	.	.	.	.	.	.	1323	GSFCIYKS	15.66	1323	GSFCIYRS
var_419	8:144083754-144083754	C/A	GPAA1	GPAA1	NM_003801.4	P	136	Q	.	.	.	.	+	-	-	10798.3	10797.7	-0.6	1208.99	1208.99	0	.	.	.	.	.	.	.	.	.	.	.	.	.	.	.	.	.	.	.	.	.	.	.	.	.	.	.	.
var_420	9:712523-712523	T/C	KANK1	KANK1	NM_001354334.1	V	586	A	.	.	.	.	-	-	-	3407.78	3407.78	0	3560.06	3560.06	0	.	.	.	.	.	.	.	.	.	.	.	.	.	.	.	.	.	.	.	.	.	.	.	.	.	.	.	.
var_421	9:14819340-14819340	G/T	FREM1	FREM1	NM_144966.5	L	814	I	.	.	.	.	+	-	-	14268.9	14268.9	0	8991.98	8991.98	0	.	.	.	.	.	.	.	.	.	.	.	.	.	.	.	.	.	.	.	.	.	.	.	.	.	.	.	.
var_422	9:32632034-32632034	G/T	TAF1L	TAF1L	NM_153809.2	H	1182	Q	.	.	.	.	-	-	-	2391.97	2391.85	-0.12	4767.38	4767.45	0.07	.	.	.	.	.	.	.	.	.	.	.	.	.	.	.	.	.	.	.	.	.	.	.	.	.	.	.	.
var_423	9:35853551-35853551	G/A	TMEM8B	TMEM8B	NM_001042589.2	R	377	H	.	.	.	.	+	-	-	8711.52	8798.27	86.75	1266.9	1278.26	11.36	.	.	.	.	.	.	.	.	.	.	.	.	.	.	.	.	.	.	.	.	.	.	.	.	.	.	.	.
var_424	9:86301323-86301323	C/T	TUT7	TUT7	NM_024617.4	R	1458	K	.	.	.	.	-	-	-	5719.09	5719.09	0	3075.96	3075.96	0	.	.	.	.	.	.	.	.	.	.	.	.	.	.	.	.	.	.	.	.	.	.	.	.	.	.	.	.
var_425	9:101476357-101476357	A/T	PGAP4	PGAP4	NM_001303107.2	Y	246	N	.	.	.	.	+	-	-	4147.23	4147.22	-0.01	1400.9	1401.39	0.49	.	.	.	.	.	.	.	.	.	.	.	.	.	.	.	.	.	.	.	.	.	.	.	.	.	.	.	.
var_426	9:104599179-104599179	G/T	OR13C5	OR13C5	NM_001004482.1	P	79	T	4ib4A01	1.20.1070.10	22	318	+	+	+	9184.7	9322.77	138.07	426.62	422.4	-4.22	0	0	0	0	0	0	0	284.27	284.71	0.45	40.65	40.65	0	80	STLVSFLSE	30.08	76	TSITSTLVSFLSE	30.57	0.49	278	KLIFIFYR	96	.	.	.	.	.
var_427	9:108911085-108911085	A/C	ELP1	ELP1	NM_003640.5	F	429	V	.	.	.	.	-	-	-	5955.61	5947.56	-8.05	3538.72	3030.2	-508.52	.	.	.	.	.	.	.	.	.	.	.	.	.	426	QVTFLAH	25.32	426	QVTVLAH	23.77	-1.56	.	.	.	424	VNQVTFLA	84.75	.	.
var_428	9:108939398-108939398	C/T	ABITRAM	ABITRAM	NM_017832.4	R	118	C	3a7lA00	2.40.50.100	31	172	-	-	-	948.41	948.44	0.03	36.48	36.49	0	0	0	0	0	0	0	0	128.22	128.22	0	.	.	.	.	.	.	.	.	.	.	44	RICVITLAE	78.78	.	.	.	.	.
var_429	9:110459033-110459033	C/G	SVEP1	SVEP1	NM_153366.4	A	1135	P	.	.	.	.	-	-	-	6823.79	6823.72	-0.07	6164.43	6164.43	0	.	.	.	.	.	.	.	.	.	.	.	.	.	.	.	.	.	.	.	.	.	.	.	.	.	.	.	.
var_430	9:113373874-113373874	C/T	HDHD3	HDHD3	NM_001304509.2	E	161	K	3k1zA02;3k1zA01	1.10.150.720;3.40.50.1000	9	223	-	-	-	316.14	368.21	52.07	226.11	225.53	-0.57	0	0	0	0	0	0	0	56.72	67.73	11.01	34.53	34.53	-0.01	.	.	.	.	.	.	.	207	HSFLVVG	42.49	.	.	.	.	.
var_431	9:114076658-114076658	G/A	AMBP	AMBP	NM_001633.4	T	67	M	4es7A00	2.40.128.20	28	193	-	-	-	2494.19	2612.58	118.39	628.71	628.7	-0.01	0	0	0	0	0	0	0	134.41	149.2	14.79	77.23	77.23	0	62	RMTVSTLVLG	40.96	62	RMTVSMLVLG	55.75	14.79	129	EYAIFLTK	87.42	.	.	.	.	.
var_432	9:120419952-120419952	T/A	CDK5RAP2	CDK5RAP2	NM_018249.6	E	1338	V	.	.	.	.	-	-	-	1893.95	1893.95	0	1825.72	1825.91	0.19	.	.	.	.	.	.	.	.	.	.	.	.	.	.	.	.	.	.	.	.	.	.	.	.	.	.	.	.
var_433	9:130885673-130885673	T/A	ABL1	ABL1	NM_005157.6	V	1128	E	1zzpA00	1.20.120.330	1024	1130	-	-	-	3508.44	3509.09	0.65	287.94	287.8	-0.14	0	0	0	0	0	0	0	111.37	111.4	0.02	.	.	.	.	.	.	.	.	.	.	1062	NLYTFCVSYVD	86.5	.	.	.	.	.
var_434	9:132582847-132582847	C/A	BARHL1	BARHL1	NM_020064.4	A	17	E	.	.	.	.	-	-	-	228.54	229.12	0.59	267.53	267.44	-0.09	.	.	.	.	.	.	.	.	.	.	.	.	.	.	.	.	.	.	.	.	.	.	.	.	.	.	.	.
var_435	9:136748459-136748459	A/G	LCN6	LCN6	NM_198946.3	F	9	L	.	.	.	.	-	-	-	3106.79	3103.95	-2.84	206.8	206.94	0.14	.	.	.	.	.	.	.	.	.	.	.	.	.	3	GLLLAAFLALVSV	88.32	3	GLLLAALLALVSV	88.06	-0.26	.	.	.	.	.	.	.	.
var_436	X:41586962-41586962	G/C	CASK	CASK	NM_001367721.1	P	420	R	1zl8B00	1.10.287.650	403	456	-	-	-	3138.7	3139.88	1.18	2032.84	2032.63	-0.21	0	0	0	0	0	0	0	20.58	20.6	0.02	.	.	.	.	.	.	.	.	.	.	436	HFMALLQ	20.6	.	.	.	.	.
var_437	X:54249448-54249448	C/T	WNK3	WNK3	NM_020922.4	R	967	K	.	.	.	.	-	-	-	984.05	984.05	0	788.75	788.71	-0.05	.	.	.	.	.	.	.	.	.	.	.	.	.	.	.	.	.	.	.	.	.	.	.	.	.	.	.	.
var_438	X:54790948-54790948	G/C	ITIH6	ITIH6	NM_198510.3	Q	169	E	.	.	.	.	-	-	-	6924.03	6925.57	1.54	3404.85	3404.42	-0.43	.	.	.	.	.	.	.	.	.	.	.	.	.	.	.	.	.	.	.	.	.	.	.	.	.	.	.	.
var_439	X:54791992-54791992	T/G	ITIH6	ITIH6	NM_198510.3	H	101	P	.	.	.	.	-	-	-	6924.03	6924.07	0.04	3404.85	3404.94	0.09	.	.	.	.	.	.	.	.	.	.	.	.	.	.	.	.	.	.	.	.	.	.	.	.	.	.	.	.
var_440	X:55487859-55487859	C/T	USP51	USP51	NM_201286.3	G	361	S	2y6eE00	3.90.70.10	356	710	-	-	-	2863.17	2867.67	4.5	1236.56	1236.55	-0.01	0	0	0	0	0	0	0	272.33	272.33	0	161	161	0	.	.	.	.	.	.	.	452	EFLIAILD	86.8	.	.	.	.	.
var_441	X:80442684-80442684	G/A	TENT5D	TENT5D	NM_001170574.1	D	49	N	.	.	.	.	-	-	-	643.6	592.77	-50.83	1387.85	1383	-4.85	.	.	.	.	.	.	.	.	.	.	.	.	.	.	.	.	.	.	.	.	.	.	.	.	.	.	.	.
var_442	X:104114364-104114364	C/G	ZCCHC18	ZCCHC18	NM_001143978.3	R	85	G	.	.	.	.	-	-	-	1171.6	1171.45	-0.15	488.28	488.34	0.06	.	.	.	.	.	.	.	.	.	.	.	.	.	.	.	.	.	.	.	.	.	.	.	.	.	.	.	.
var_443	X:109624879-109624879	C/G	KCNE5	KCNE5	NM_012282.4	G	48	R	.	.	.	.	+	-	-	1339.47	1339.45	-0.02	0.04	0.04	0	.	.	.	.	.	.	.	.	.	.	.	.	.	.	.	.	.	.	.	.	.	.	.	.	.	.	.	.
var_444	X:110453022-110453022	C/T	RTL9	RTL9	NM_020769.2	A	802	V	.	.	.	.	-	-	-	1333.72	1333.72	0	100.78	100.72	-0.06	.	.	.	.	.	.	.	.	.	.	.	.	.	.	.	.	.	.	.	.	.	.	.	.	.	.	.	.
var_445	X:111726940-111726940	T/G	ALG13	ALG13	NM_001099922.3	Y	621	D	.	.	.	.	-	-	-	2337	2337	0	2691.18	2691.18	0	.	.	.	.	.	.	.	.	.	.	.	.	.	.	.	.	.	.	.	.	.	.	.	.	.	.	.	.
var_446	X:119089672-119089672	C/T	KIAA1210	KIAA1210	NM_020721.1	D	520	N	.	.	.	.	-	-	-	1319.75	1319.27	-0.48	1975.08	1975.08	0	.	.	.	.	.	.	.	.	.	.	.	.	.	.	.	.	.	.	.	.	.	.	.	.	.	.	.	.
var_447	X:133027640-133027640	A/T	USP26	USP26	NM_031907.2	F	194	Y	.	.	.	.	-	-	-	2509.14	2509.15	0.01	2346.7	2346.93	0.23	.	.	.	.	.	.	.	.	.	.	.	.	.	.	.	.	.	.	.	.	.	.	.	.	.	.	.	.
var_448	X:133217189-133217189	G/T	TFDP3	TFDP3	NM_016521.3	D	357	E	.	.	.	.	-	-	-	1089.59	1089.1	-0.49	1129.4	1129.27	-0.13	.	.	.	.	.	.	.	.	.	.	.	.	.	.	.	.	.	.	.	.	.	.	.	.	.	.	.	.
var_449	X:141908600-141908600	C/T	MAGEC1	MAGEC1	NM_005462.5	R	1066	C	2wa0A02	1.10.10.1210	991	1114	-	-	-	5232.02	5229.29	-2.73	1639.45	1639.79	0.34	0	0	0	0	0	0	0	141.41	141.39	-0.03	6.03	6.03	0	.	.	.	.	.	.	.	998	RLLILILSIIFIK	96.28	.	.	.	.	.
var_450	X:147940625-147940625	C/G	FMR1	FMR1	NM_002024.5	A	413	G	2qndA02	3.30.1370.10	368	425	-	-	-	2115.88	2077.07	-38.81	929.58	932.28	2.7	0	0	0	0	0	0	0	140.22	133.26	-6.96	7.41	7.91	0.5	412	NATVLLD	6.92	.	.	.	.	375	RVLVASSVVAGE	69.24	.	.	.	.	.
[truncated: 9 more columns]

## Sheet: FoldXreport
variant	chromosomal location	mutation	gene ID	gene name	transcript ID	location on transcript	PDB file	mutationstring	chains	interacting chains	delta interaction energy	SD	total energy	Backbone Hbond	Sidechain Hbond	Van der Waals	Electrostatics	Solvation Polar	Solvation Hydrophobic	Van der Waals clashes	entropy sidechain	entropy mainchain	sloop_entropy	mloop_entropy	cis_bond	torsional clash	backbone clash	helix dipole	water bridge	disulfide	electrostatic kon	partial covalent bonds	energy Ionisation	Entropy Complex	sidechain burial	mainchain burial	sidechain Occ	mainchain Occ	pLDDT
var_1	1:3493782-3493782	G/T	MEGF6	MEGF6	NM_001409.4	1459	AF-O75095-F1-model_v1_Repair.pdb	TA1459N;	A	.	.	0.0659969	-0.536763	-0.489294	0.516546	-0.223237	1.42109e-14	0.303921	-0.158499	-0.0837459	-0.0811294	-0.389181	0	0	-8.88178e-16	0.0678562	0.121601	0	0	0	0	0	-3.37508e-14	0	0.352572	0.888885	719.063	1418.44	81.45
var_2	1:3786941-3786941	C/T	LRRC47	LRRC47	NM_020710.3	329	AF-Q8N1G4-F1-model_v1_Repair.pdb	VA329I;	A	.	.	0.0217741	-0.0870267	-0.0753201	-4.73695e-14	-0.527911	1.56438e-12	0.574144	-0.909724	0.315756	0.582394	-0.0550942	0	0	0	0.00872944	0.154523	3.25665e-15	0	0	0	0	-7.40149e-17	0	1	1	1148.93	1538.72	92.68
var_3	1:9982390-9982390	A/G	NMNAT1	NMNAT1	NM_022787.4	177	AF-Q9HAN9-F1-model_v1_Repair.pdb	IA177V;	A	.	.	0.0143829	1.26867	0.00333892	0.357787	0.559276	0.00621867	-0.208593	1.08094	-0.0219228	-0.633871	0.0245958	0	0	0	0.100897	-0.166064	1.53585e-10	0	0	0	0	0	0	0.899325	1	1412.71	1631.17	98.55
var_4	1:12004527-12004527	G/A	MFN2	MFN2	NM_014874.4	436	AF-O95140-F1-model_v1_Repair.pdb	EA436K;	A	.	.	0.0212651	0.0204951	-0.0413747	0.486986	-0.131697	1.20605	-0.254057	-0.447389	0.00397518	-0.774987	0.0912	0	0	0	-0.00522667	0.167019	-0.112984	0	0	0	0	0	0	0.300946	1	1038.93	1557.77	89
var_5	1:19104223-19104223	G/C	UBR4	UBR4	NM_020765.3	4254	AF-Q5T4S7-F16-model_v1_Repair.pdb	IA1254M;	A	.	.	0.0301383	2.06116	0.0117249	9.4739e-14	-0.146343	-1.13687e-13	0.0206123	0.346555	0.824452	0.478881	0.265293	0	0	0	0.257194	0.0604185	-5.92119e-15	0	0	0	0	0.00279114	0	0.973096	0.997642	1476.67	1498.45	89.63
var_5	1:19104223-19104223	G/C	UBR4	UBR4	NM_020765.3	4254	AF-Q5T4S7-F17-model_v1_Repair.pdb	IA1054M;	A	.	.	0.220717	1.66464	0.0185386	0	-0.351184	2.36848e-15	0.129636	-0.154138	1.54042	0.337876	0.117285	0	0	0	0.0262129	0.112333	0	0	0	0	0	0	0	0.975439	0.969605	1478.71	1480	88.73
var_5	1:19104223-19104223	G/C	UBR4	UBR4	NM_020765.3	4254	AF-Q5T4S7-F18-model_v1_Repair.pdb	IA854M;	A	.	.	0.963956	2.07755	-0.0168404	-0.0028332	-0.201678	-0.0581566	0.341764	0.22634	0.597848	0.470869	0.25134	0	0	0	0.463254	0.0754837	0.00564081	0	0	0	0	-2.66454e-15	0	0.963455	0.954282	1468.32	1469.92	89.5
var_5	1:19104223-19104223	G/C	UBR4	UBR4	NM_020765.3	4254	AF-Q5T4S7-F19-model_v1_Repair.pdb	IA654M;	A	.	.	0.243458	1.74062	-0.231097	-0.092726	-0.319295	0.165854	0.0721522	-0.108662	1.53365	0.246977	0.463868	0	0	0	0.0228572	-0.0238199	-0.0129556	0	0	0	0	6.06922e-15	0	0.928809	0.96659	1438.28	1478.02	89.19
var_5	1:19104223-19104223	G/C	UBR4	UBR4	NM_020765.3	4254	AF-Q5T4S7-F20-model_v1_Repair.pdb	IA454M;	A	.	.	0.247014	1.73667	-0.0524013	0	-0.335594	2.36848e-15	0.103453	-0.150897	1.49908	0.402524	0.281511	0	0	0	-0.0110082	-0.0139712	0	0	0	0	0	0	0	0.987674	1	1489.31	1541.24	87.21
var_6	1:19148016-19148016	G/A	UBR4	UBR4	NM_020765.3	2536	AF-Q5T4S7-F10-model_v1_Repair.pdb	RA736C;	A	.	.	0.00181391	0.539597	0.45483	0.45483	0.382147	-0.100393	-0.666561	0.292928	0.00534348	-0.567794	0.27025	0	0	0	-0.0202576	-0.0731469	0.0287249	0	0	0	0	0.00555123	0	0.117541	0.666908	1193.65	1243.85	87.17
var_6	1:19148016-19148016	G/A	UBR4	UBR4	NM_020765.3	2536	AF-Q5T4S7-F11-model_v1_Repair.pdb	RA536C;	A	.	.	0.0192173	0.847458	0.321888	0.807525	0.409673	-0.0684103	-0.503958	0.449896	0.00227633	-0.789653	0.281606	0	0	0	-0.0133399	-0.0357457	-0.0451752	0	0	0	0	-0.00487028	0	0.119193	0.686452	1196.33	1258.88	86.92
var_6	1:19148016-19148016	G/A	UBR4	UBR4	NM_020765.3	2536	AF-Q5T4S7-F12-model_v1_Repair.pdb	RA336C;	A	.	.	0.0022869	0.683347	0.384628	0.38	0.359671	-0.0929961	-0.546893	0.299601	0.000963255	-0.469058	0.2855	0	0	0	-0.0283231	-0.0954794	0.105501	0	0	0	0	0.00475134	0	0.0996646	0.679797	1164.66	1253.76	83.74
var_6	1:19148016-19148016	G/A	UBR4	UBR4	NM_020765.3	2536	AF-Q5T4S7-F13-model_v1_Repair.pdb	RA136C;	A	.	.	0.0423137	0.942264	0.00346408	1.48903	0.253834	-0.0681262	-0.324626	0.308493	-0.0133963	-0.91387	0.3192	0	0	-2.36848e-15	-2.20614e-05	-0.0304023	-0.0949405	0	0	0	0	-0.0167758	0	0	0.61565	977.311	1204.43	85.62
var_6	1:19148016-19148016	G/A	UBR4	UBR4	NM_020765.3	2536	AF-Q5T4S7-F7-model_v1_Repair.pdb	RA1336C;	A	.	.	0.0127553	0.568587	0.510165	0.509572	0.614833	0.129137	-0.931244	0.726826	-0.0281739	-0.653205	-0.184212	0	0	0	-0.00364596	-0.06457	-0.108437	0	0	0	0	-0.0130292	0	0.192647	0.873212	1315.47	1402.5	82.35
var_6	1:19148016-19148016	G/A	UBR4	UBR4	NM_020765.3	2536	AF-Q5T4S7-F8-model_v1_Repair.pdb	RA1136C;	A	.	.	0.000201706	0.461584	0.0192685	0	0.210668	-0.064754	-0.220282	0.434982	-1.79472e-06	-0.0584094	0.308282	0	0	0	0.00107121	-0.0687163	-0.16311	0	0	0	0	-0.00613164	0	0.152347	0.777489	1250.11	1328.89	86.04
var_6	1:19148016-19148016	G/A	UBR4	UBR4	NM_020765.3	2536	AF-Q5T4S7-F9-model_v1_Repair.pdb	RA936C;	A	.	.	0.0297074	2.94361	1.56255	2.8276	0.892016	0.0165027	-1.53303	0.772532	0.000718663	-1.85718	0.347768	0	0	-2.66454e-15	-0.018411	-0.111653	-0.0583708	0	0	0	0	-0.00907972	0	0.311287	0.708443	1507.91	1275.79	85.62
var_7	1:21853026-21853026	G/A	HSPG2	HSPG2	NM_005529.7	2162	AF-P98160-F10-model_v1_Repair.pdb	HA362Y;	A	.	.	0.0327431	-0.753021	-0.00458016	1.71838	-0.384135	-0.184749	0.0836665	-0.680913	0.00111851	-1.15373	-0.10348	0	0	0	0.00418266	-0.00162736	0	0	0	0	0	-0.0487825	0	0.181994	0.27622	1203.77	1019.41	62.58
var_7	1:21853026-21853026	G/A	HSPG2	HSPG2	NM_005529.7	2162	AF-P98160-F11-model_v1_Repair.pdb	HA162Y;	A	.	.	0.00140668	-0.608848	-0.0518797	1.45247	-0.351728	-0.238841	0.0679909	-0.634357	-1.65793e-14	-0.875748	0.0730222	0	0	-5.92119e-16	0.000545675	-1.95911e-10	0	0	0	0	0	-0.0503268	0	0.18952	0.313826	1213.4	1044.38	54.49
var_7	1:21853026-21853026	G/A	HSPG2	HSPG2	NM_005529.7	2162	AF-P98160-F5-model_v1_Repair.pdb	HA1362Y;	A	.	.	0.000232351	-0.343479	0	0	-0.37234	0	0.412435	-0.498214	-2.36848e-15	0.127259	0.0359305	0	0	0	0.000233333	0	0	0	0	0	0	-0.0487825	0	0	0.220485	892.238	982.402	69.03
var_7	1:21853026-21853026	G/A	HSPG2	HSPG2	NM_005529.7	2162	AF-P98160-F6-model_v1_Repair.pdb	HA1162Y;	A	.	.	0.0543323	-0.613588	0.0281186	1.72289	-0.260885	-0.0600804	-0.161156	-0.574759	0.035994	-1.36267	0.0671738	0	0	0	0.000563734	0.00018861	-1.03621e-15	0	0	0	0	-0.0487825	0	0.144529	0.247228	1155.85	1000.16	73.75
var_7	1:21853026-21853026	G/A	HSPG2	HSPG2	NM_005529.7	2162	AF-P98160-F7-model_v1_Repair.pdb	HA962Y;	A	.	.	0.00358896	-0.446802	0.863827	0.882819	-0.899118	0.0556516	0.893494	-1.25575	-0.0147032	-0.194878	-0.526346	0	0	0	0.00138439	0.000483796	-1.4803e-16	0	0	0	0	-0.253182	0	0	0.266184	969.3	1012.75	64.49
var_7	1:21853026-21853026	G/A	HSPG2	HSPG2	NM_005529.7	2162	AF-P98160-F8-model_v1_Repair.pdb	HA762Y;	A	.	.	0.00542184	-0.694815	-0.0533538	-1.89478e-14	-0.333312	-0.241123	0.052585	-0.593836	6.15804e-14	0.433228	0.109336	0	0	0	-0.00283797	0.00106375	0	0	-4.73695e-15	0	0	-0.0655018	0	0	0.30392	948.204	1037.8	61.52
var_7	1:21853026-21853026	G/A	HSPG2	HSPG2	NM_005529.7	2162	AF-P98160-F9-model_v1_Repair.pdb	HA562Y;	A	.	.	0.0198712	-0.73212	-0.0150666	1.53699	-0.366729	-0.201035	0.13935	-0.638427	2.1457e-05	-1.03835	-0.100175	0	0	0	0.00162915	0.000648626	0	0	0	0	0	-0.05033	0	0.138043	0.267565	1147.56	1013.66	63.15
var_8	1:31346675-31346675	A/G	ZCCHC17	ZCCHC17	NM_016505.3	118	AF-Q9NP64-F1-model_v1_Repair.pdb	YA118C;	A	.	.	0.0199017	0.137886	-0.0772874	-0.0772874	0.271774	5.56592e-14	-0.255164	0.467272	-7.40445e-13	-0.18434	-0.0472932	0	0	1.4803e-16	0.040212	-1.39266e-12	6.21725e-15	0	0	0	0	2.62753e-15	0	0.101114	0.146475	1438.63	933.259	60.8
var_9	1:33494738-33494738	A/C	ZSCAN20	ZSCAN20	NM_145238.4	798	AF-P17040-F1-model_v1_Repair.pdb	EA798D;	A	.	.	0.0173711	-0.0423899	-5.11591e-13	-1.82588	0.0610459	-0.124129	1.00288	0.314107	0.000508111	0.588467	0.0377525	0	0	0	-0.000544701	-0.102814	-0.220032	0	0	0	0	0.123438	0	0.214392	0.412137	935.413	1069.1	78.65
var_10	1:35359112-35359112	T/G	ZMYM4	ZMYM4	NM_005095.3	91	AF-Q5VZL5-F1-model_v1_Repair.pdb	DA91E;	A	.	.	0.00339295	1.3476	8.71599e-13	1.51582e-13	-0.0258737	-0.169022	-0.140106	-0.0979812	-5.11591e-13	0.0292532	1.76057	0	0	-0.00896336	-0.000281666	-6.0633e-13	-7.57912e-14	0	0	0	0	1.18424e-15	0	0.0605199	0.0184464	635.678	758.927	39.36
var_11	1:41584542-41584542	T/C	HIVEP3	HIVEP3	NM_024503.5	86	AF-Q5T1R4-F1-model_v1_Repair.pdb	IA86V;	A	.	.	8.48395e-05	0.330967	0	0	0.252807	0	-0.135509	0.440722	9.29637e-05	-0.254913	0.0277726	0	0	0	-6.26603e-06	0	0	0	0	0	0	0	0	0.206621	0.361081	812.141	1079.59	31.29
var_12	1:44757960-44757960	A/G	KIF2C	KIF2C	NM_006845.4	374	AF-Q99661-F1-model_v1_Repair.pdb	YA374C;	A	.	.	0.0382594	3.45333	0.141609	0.0959737	1.81275	0.0183467	-1.46923	2.7909	-0.131654	-0.0952446	0.3192	0	0	0	-0.000370277	-0.22135	-0.0289525	0	0	0	0	0	0	0.969669	1	2947.31	1579.31	96.09
var_13	1:59990740-59990740	A/G	C1orf87	C1orf87	NM_152377.3	525	AF-Q8N0U7-F1-model_v1_Repair.pdb	LA525S;	A	.	.	0.0223583	3.22881	-0.327247	-1.39256	0.618919	0.688037	1.7812	2.82787	0.248255	-1.08385	0.057689	0	0	-3.73035e-14	0.00457218	-0.0568305	-0.166334	0	0	0	0	-0.0277464	0	0.909169	0.980489	1420.7	1487.01	90.3
var_14	1:62583191-62583191	G/A	DOCK7	DOCK7	NM_001367561.1	622	AF-Q96N67-F1-model_v1_Repair.pdb	HA622Y;	A	.	.	0.0777244	-1.75871	0.541641	-0.485064	0.131948	0.15282	-1.07148	-0.342048	-0.105233	0.241159	-0.730421	0	0	0	0.00378577	-0.0833355	3.24481e-13	0	0	0	0	-0.0958154	0	0.367281	0.784383	1440.75	1356.83	88.93
var_15	1:65592727-65592727	A/C	LEPR	LEPR	NM_002303.5	189	AF-P48357-F1-model_v1_Repair.pdb	SA189R;	A	.	.	0.00489852	0.248513	0.554563	0.592063	-0.250663	-0.241961	-0.0984024	-0.635907	0.00819583	0.0459044	0.358374	0	0	5.92119e-16	-0.0836546	0.0519971	-7.40149e-17	0	-2.36848e-14	0	0	-1.33227e-15	0	0.339955	0.48813	433.839	1059.28	67.38
var_16	1:66847538-66847538	C/T	WDR78	WDR78	NM_024763.5	413	AF-Q5VTH9-F1-model_v1_Repair.pdb	EA413K;	A	.	.	0.0612014	-0.642931	-0.0817893	-2.27374e-13	-0.344339	0.173367	0.117718	-0.631434	0.0165924	0.16364	0.09511	0	0	0	-0.00683025	0.152472	-0.144965	0	0	0	0	0	0	0.303257	0.897349	1041.7	1424.76	90.9
var_17	1:71046965-71046965	C/A	PTGER3	PTGER3	NM_198719.2	205	AF-P43115-F1-model_v1_Repair.pdb	GA205W;	A	.	.	0.969895	3.10107	-0.0110087	1.03266e-12	-1.336	0.128072	1.60619	-1.78073	1.9715	0.925857	1.62919	0	0	0	0.00904827	-0.0187319	-0.0410361	0	0	0	0	1.85037e-16	0	0	0.652663	0	1185.66	88.79
var_18	1:77969942-77969942	C/T	FUBP1	FUBP1	NM_003902.4	65	AF-Q96AE4-F1-model_v1_Repair.pdb	RA65K;	A	.	.	0.0236209	0.127626	5.68434e-14	9.4739e-15	0.0159883	0.0345009	0.0759415	0.00631914	0.00269172	0.00448741	3.78956e-14	0	0	0	-0.0123025	0	-9.4739e-15	0	0	0	0	0	0	0.122843	0.111747	1202.25	816.933	36.83
var_19	1:78936343-78936343	C/A	ADGRL4	ADGRL4	NM_022159.4	277	AF-Q9HBW9-F1-model_v1_Repair.pdb	DA277Y;	A	.	.	0.279879	-1.11803	-0.329838	0.541966	-1.53415	0.397673	-0.682302	-2.43762	1.19676	0.255332	0.333894	0	0	0	1.13802	0.202654	6.39488e-14	0	0	0	0	0.00222914	0	0.791788	0.773243	1308.44	1328.8	91.64
var_20	1:83942486-83942486	T/C	TTLL7	TTLL7	NM_024686.6	234	AF-Q6ZT98-F1-model_v1_Repair.pdb	IA234V;	A	.	.	0.000110619	0.547096	0.0120997	0	0.445798	0	-0.410807	0.76801	-0.00595333	-0.279485	0.01824	0	0	0	-0.000806186	0	0	0	0	0	0	0	0	0.368829	1	952.775	1513.85	92.69
var_21	1:89188694-89188694	G/C	GBP4	GBP4	NM_052941.5	433	AF-Q96PP9-F1-model_v1_Repair.pdb	TA433R;	A	.	.	0.1265	-1.06479	0.78593	-2.57678	-1.17634	-0.00777226	1.56148	-1.02721	0.0738284	1.53732	0.0240502	0	0	0	-0.120631	0.468407	-0.138679	0	0	0	0	1.19904e-14	0	0.323893	0.976336	701.081	1482.63	92.32
var_22	1:91385650-91385650	A/T	HFM1	HFM1	NM_001017975.5	227	AF-A2PYH4-F1-model_v1_Repair.pdb	SA227T;	A	.	.	2.67241e-05	-0.204373	0	0	-0.0336817	0	0.0308216	-0.0597051	0	-0.00892437	-0.132884	0	0	0	0	0	0	0	0	0	0	0	0	0	0.267933	260.095	869.69	22.6
var_23	1:108808821-108808821	G/A	STXBP3	STXBP3	NM_007269.4	575	AF-O00186-F1-model_v1_Repair.pdb	DA575N;	A	.	.	0.0342826	-0.391099	-0.0282675	-0.742435	-0.0836459	0.837614	-0.643153	-0.00638406	0.00347481	0.334007	0.182058	0	0	0	-0.140065	0.120715	-0.10599	0	0	0	0	0.00168816	0	0.616632	0.933687	1147.3	1449.93	97.55
var_24	1:146019335-146019335	T/C	HJV	HJV	NM_213653.3	166	AF-Q6ZVN8-F1-model_v1_Repair.pdb	HA166R;	A	.	.	0.984088	6.57381	-0.0955187	1.26272	-0.567371	0.447666	1.77142	0.245928	2.69569	0.963648	-0.0225802	0	0	0	0.407137	0.273475	-0.145206	0	0	0	0	-0.389719	0	1	1	2307.59	1533.78	98.54
var_25	1:147285399-147285399	C/A	CHD1L	CHD1L	NM_004284.6	644	AF-Q86WJ1-F1-model_v1_Repair.pdb	QA644K;	A	.	.	0.0908339	0.270861	0.566469	0.614167	-0.0270851	-0.0383039	-0.241593	-0.253466	-0.0118303	-0.45663	0.0228	0	0	0	0.0351103	-0.0164206	0.061223	0	0	0	0	-2.10202e-14	0	0.163544	0.929611	918.094	1449.32	72.35
var_26	1:149887342-149887342	G/T	H2AC20	H2AC20	NM_003517.2	123	AF-Q16777-F1-model_v1_Repair.pdb	SA123I;	A	.	.	3.3407e-05	0.346527	-7.24754e-13	-7.10543e-15	-0.0866711	1.9984e-15	0.165588	-0.086556	1.59872e-14	-0.000362545	0.354412	0	0	0	0.000117902	-2.28795e-12	-8.88178e-15	0	0	0	0	-3.33067e-16	0	0	0.251164	232.354	855.252	64.13
var_26	1:149887342-149887342	G/T	H2AC20	H2AC20	NM_003517.2	123	AF-Q6FI13-F1-model_v1_Repair.pdb	SA123I;	A	.	.	0.007201	0.201468	0	0	-0.243252	0	0.227179	-0.425162	0	0.127453	0.514906	0	0	0	0.000345239	0	0	0	0	0	0	0	0	0.0123702	0.312115	276.925	907.731	66.32
var_27	1:149927273-149927273	C/A	SF3B4	SF3B4	NM_005850.5	19	AF-Q15427-F1-model_v1_Repair.pdb	GA19V;	A	.	.	0.00118711	4.3818	-0.224318	-2.03689e-13	-1.32625	5.71395e-14	1.52246	-2.07782	3.70093	0.619535	1.16677	0	0	0	1.00049	0.17816	-2.09018e-13	0	0	0	0	0	0	0	0.527156	0	1072.08	92.59
var_28	1:150648694-150648694	C/T	GOLPH3L	GOLPH3L	NM_018178.6	162	AF-Q9H4A5-F1-model_v1_Repair.pdb	RA162H;	A	.	.	0.321173	0.264195	0.0516184	1.52097	1.78508	1.24685	-3.29876	1.41439	-0.0846781	-1.93785	-0.55634	0	0	0	-0.00326736	-0.412601	-0.12435	0	0	0	0	0.25054	0	0.734165	0.832199	2193.81	1370.96	96.36
var_29	1:151173592-151173592	T/C	TMOD4	TMOD4	NM_013353.3	102	AF-Q9NZQ9-F1-model_v1_Repair.pdb	RA102G;	A	.	.	0.00412224	0.788042	1.13425	0.806165	1.06285	0.37348	-1.4275	1.17189	-0.000914849	-1.50707	-0.824791	0	0	0	-0.000318765	0.00857315	3.31587e-14	0	0	0	0	0	0	0.201792	0.416401	1330.31	1051.21	71.44
var_30	1:152312916-152312916	G/T	FLG	FLG	NM_002016.2	657	AF-P20930-F1-model_v1_Repair.pdb	SA657Y;	A	.	.	0.171373	0.041693	-0.508907	-0.508907	-0.578709	-0.0121469	0.557722	-0.737008	0.513082	0.810282	0.500907	0	0	-2.36848e-15	0.000249653	0	3.84877e-15	0	0	0	0	0.00512903	0	0	0	256.997	636.887	32.67
var_30	1:152312916-152312916	G/T	FLG	FLG	NM_002016.2	657	AF-P20930-F2-model_v1_Repair.pdb	SA457Y;	A	.	.	0.011495	0.101316	-1.32635e-13	5.68434e-14	-0.260176	-0.304203	0.23983	-0.447624	0.000308833	0.449898	0.412476	0	0	0	0.0108068	1.06108e-12	-1.4803e-16	0	0	0	0	5.92119e-15	0	0	0.174381	237.596	789.142	30.21
var_30	1:152312916-152312916	G/T	FLG	FLG	NM_002016.2	657	AF-P20930-F3-model_v1_Repair.pdb	SA257Y;	A	.	.	0.00162686	-0.0665809	-1.9611e-12	-2.02742e-12	-0.426733	6.21725e-14	0.459046	-0.567321	5.37534e-05	0.2597	0.20868	0	0	0	-6.88217e-06	0	0	0	0	0	0	6.51331e-15	0	0	0	218.135	628.308	37.12
var_30	1:152312916-152312916	G/T	FLG	FLG	NM_002016.2	657	AF-P20930-F4-model_v1_Repair.pdb	SA57Y;	A	.	.	0.00295142	-2.22466	0	0	-0.251263	0.00288214	0.0798296	-0.468909	0	0.180864	-1.76808	0	0	0	1.55351e-05	0	0	0	0	0	0	0	0	0	0.0335071	231.957	667.85	41.35
var_31	1:154154941-154154941	A/C	NUP210L	NUP210L	NM_207308.2	35	AF-Q5VU65-F1-model_v1_Repair.pdb	LA35R;	A	.	.	0.0186995	-0.226312	-1.18821	-1.18821	-0.0421723	0.304302	0.750684	0.376144	-0.0118563	0.851463	0.211697	0	0	-3.55271e-15	0.0662317	0.1008	-0.356389	0	0	0	0	-1.5099e-14	0	0.0907641	0.283527	706.237	1022.83	43.54
var_32	1:155235071-155235071	T/C	GBA	GBA	NM_001005741.3.2	512	AF-P04062-F1-model_v1_Repair.pdb	KA512R;	A	.	.	0.150307	-0.845837	-0.00936377	-1.75001	-0.236596	-0.134837	0.356316	0.154558	0.0313735	0.445579	0.1748	0	0	0	0.122339	0.00613295	2.66454e-15	0	0	0	0	4.73695e-15	0	0.514697	1	1326.12	1512.67	98.61
var_33	1:155784064-155784064	T/A	GON4L	GON4L	NM_001282856.1	605	AF-Q3T8J9-F1-model_v1_Repair.pdb	NA605I;	A	.	.	0.000431347	1.22295	0.336623	1.87408	-0.215306	0	0.194957	-0.386439	0.000900354	-1.21932	0.676182	0	0	0	-0.0387222	0	0	0	0	0	0	0	0	0.135226	0.197934	715.65	905.669	35.8
var_34	1:156285930-156285930	G/A	TMEM79	TMEM79	NM_032323.3	235	AF-Q9BSE2-F1-model_v1_Repair.pdb	RA235H;	A	.	.	0.259102	3.33436	2.02072	2.0117	0.305241	0.0494834	-0.7604	-0.225872	0.911172	-0.841756	0.0682348	0	0	0	-0.110121	-0.327892	-0.216868	0	0	0	0	0.122824	0	0.552793	1	1899.63	1585.3	84.94
var_35	1:158548059-158548059	C/A	OR6Y1	OR6Y1	NM_001005189.1	16	AF-Q8NGX8-F1-model_v1_Repair.pdb	RA16L;	A	.	.	0.0717894	0.181043	-0.0201035	2.79763	0.0491928	0.400448	-0.845362	-0.730989	-0.0215363	-1.08235	-0.2163	0	0	0	-0.00299648	-0.010107	-0.146587	0	0	0	0	8.43769e-15	0	0.392343	1	1639.38	1562.56	90.6
var_36	1:158638195-158638195	C/A	SPTA1	SPTA1	NM_003126.4	1676	AF-P02549-F1-model_v1_Repair.pdb	SA1676I;	A	.	.	0.00122293	0.180822	0.596071	0.6315	-0.871613	-0.0251772	0.484509	-1.89631	0.0145567	0.158532	0.376584	0	0	0	0.712167	0.0614396	0	0	0	0	0	0	0	0.498254	0.324635	509.664	918.511	67.99
var_37	1:168581188-168581188	T/C	XCL1	XCL1	NM_002995.3	105	AF-P47992-F1-model_v1_Repair.pdb	SA105P;	A	.	.	0.0348032	-0.436677	3.78956e-14	0	-0.1313	4.44089e-16	0.0237703	-0.249469	0.0670542	0.0677271	-0.413647	0	0	0	0.199186	-0.153236	0	0	0	0	0	0	0	0	0.245865	270.534	850.689	50.5
var_38	1:173524924-173524924	A/C	SLC9C2	SLC9C2	NM_178527.4	790	AF-Q5TAH2-F1-model_v1_Repair.pdb	LA790R;	A	.	.	0.00940593	0.963844	0.0673907	-9.4739e-14	0.425769	-0.638997	-0.183264	0.988992	-0.0150124	0.129949	0.1216	0	0	0	0.0651865	-0.121179	0.0703634	0	0	0	0	-0.0681333	0	0.425045	1	998.064	1512.04	75.13
var_39	1:176957704-176957704	G/T	ASTN1	ASTN1	NM_001364856.1	629	AF-O14525-F1-model_v1_Repair.pdb	RA629S;	A	.	.	0.000301785	1.11958	0.860091	0.860091	0.324082	0.223594	-0.390988	0.500277	-0.0041529	-1.04571	-0.207708	0	0	0	0	1.6712e-11	0	0	0	0	0	0	0	0.0562897	0.350696	1094.3	1000.69	27.95
var_40	1:177278614-177278614	C/G	BRINP2	BRINP2	NM_021165.4	355	AF-Q9C0B6-F1-model_v1_Repair.pdb	SA355C;	A	.	.	0.0758566	0.245563	-0.152627	1.32734	-0.358801	0.0123943	-0.177627	-0.670642	-0.0279946	-0.0376146	0.366652	0	0	2.96059e-16	-0.0503411	0.11363	0.0148061	0	0	0	0	2.10002e-05	0	0.337708	0.849977	432.762	1370.83	90.28
var_41	1:179564690-179564690	C/A	NPHS2	NPHS2	NM_014625.4	126	AF-Q9NP85-F1-model_v1_Repair.pdb	KA126N;	A	.	.	0.0892012	1.75773	0.424965	1.48862	0.436483	-0.0932628	-0.562775	0.827539	-0.442607	-0.846158	0.197232	0	0	0	0.0071365	-0.100971	0.320557	0	0	0	0	0	0	0.300513	0.907362	1083.88	1434.88	87.33
var_42	1:183630586-183630586	C/T	ARPC5	ARPC5	NM_005717.4	90	AF-O15511-F1-model_v1_Repair.pdb	DA90N;	A	.	.	0.034449	0.310866	-0.00421957	-1.14915	-0.126813	0.582308	-0.227309	-0.111264	0.000171589	0.580064	0.0174948	0	0	0	-0.0145464	0.06099	0.764129	0	0	0	0	5.55112e-17	0	0.315522	0.758565	870.28	1317.72	96.42
var_43	1:185993219-185993219	G/C	HMCN1	HMCN1	NM_031935.3	1139	AF-Q96RW7-F1-model_v1_Repair.pdb	EA1139Q;	A	.	.	0.0154724	0.396806	-0.317933	1.01683	-0.0149625	0.213198	0.100638	0.0933392	-0.000678386	-0.724832	0.0178384	0	0	0	0.0133643	0.0573154	7.22385e-14	0	0	0	0	-4.88498e-15	0	0.134967	0.849255	840.42	1389.5	83.68
var_43	1:185993219-185993219	G/C	HMCN1	HMCN1	NM_031935.3	1139	AF-Q96RW7-F2-model_v1_Repair.pdb	EA939Q;	A	.	.	0.0434719	-0.552328	-0.609372	-0.609372	-0.0562089	0.343877	0.147892	0.0888602	-0.000139658	0.508911	-0.207123	0	0	0	-0.159651	0.0549202	7.40149e-17	0	0	0	0	5.92119e-16	0	0.0931587	0.8196	790.418	1367.77	81.38
var_43	1:185993219-185993219	G/C	HMCN1	HMCN1	NM_031935.3	1139	AF-Q96RW7-F3-model_v1_Repair.pdb	EA739Q;	A	.	.	0.00331627	0.0362464	-0.360892	1.2516	0.126339	0.17938	-0.341248	0.186359	-0.0540349	-0.758785	-0.1976	0	0	0	0.00512356	0.0462058	0	0	0	0	0	0	0	0.185442	0.940391	900.789	1456.31	83.1
var_43	1:185993219-185993219	G/C	HMCN1	HMCN1	NM_031935.3	1139	AF-Q96RW7-F4-model_v1_Repair.pdb	EA539Q;	A	.	.	0.0428093	-0.782588	-0.900897	-0.839581	-0.193244	0.286019	0.287547	-0.0374834	-0.0021199	0.698084	-0.0328488	0	0	0	-0.0480643	0.112604	0	0	0	0	0	6.66134e-15	0	0.0628582	0.821723	754.178	1369.32	83.44
var_43	1:185993219-185993219	G/C	HMCN1	HMCN1	NM_031935.3	1139	AF-Q96RW7-F5-model_v1_Repair.pdb	EA339Q;	A	.	.	0.011826	0.125678	-0.355638	1.37813	0.00991374	0.0968162	-0.0804209	0.0730283	-0.0305601	-0.817676	-0.152622	0	0	0	0.00470595	0.0536051	0	0	0	0	0	3.55271e-15	0	0.0928286	0.777128	790.023	1336.63	75.77
var_43	1:185993219-185993219	G/C	HMCN1	HMCN1	NM_031935.3	1139	AF-Q96RW7-F6-model_v1_Repair.pdb	EA139Q;	A	.	.	0.0101335	-0.29486	0	-1.2255	-0.18143	0.17244	0.485029	-0.0849584	-0.000534085	0.49055	0	0	0	0	0.0495434	0.000724452	0	0	0	0	0	0	0	0.144791	0.787686	852.171	1344.37	80.82
var_44	1:186347429-186347429	C/A	TPR	TPR	NM_003292.3	936	AF-P12270-F1-model_v1_Repair.pdb	DA936Y;	A	.	.	0.0877773	-0.245749	-1.29962e-07	-7.79773e-08	-0.521658	-0.335959	0.419288	-0.758254	0.00229022	0.364834	0.225623	0	0	-1.18424e-15	0.00163945	0.488388	0.356449	0	0	0	0	3.55271e-15	0	0.0806845	0.606	654.23	1202.53	89.3
var_45	1:196258211-196258211	A/T	KCNT2	KCNT2	NM_198503.5	1065	AF-Q6UVM3-F1-model_v1_Repair.pdb	LA1065H;	A	.	.	0.0483056	2.51429	-0.00283653	0.00410944	-0.140556	-0.00302835	1.48441	0.862635	0.000933173	-0.143138	0.328956	0	0	0	-0.0105557	-0.0398622	5.69618e-13	0	0	0	0	0.133361	0	0.684698	0.539093	1224.74	1193.04	83.13
var_46	1:197181039-197181039	C/T	ZBTB41	ZBTB41	NM_194314.2	542	AF-Q5SVQ8-F1-model_v1_Repair.pdb	GA542D;	A	.	.	0.00507458	1.68107	-0.00530178	-9.4739e-15	-0.599352	-0.0485748	0.873352	-0.861307	2.15203	0.334163	-0.39093	0	0	0	0.000230095	0.23614	0.22676	0	0	0	0	-4.38168e-14	0	0	0.54021	0	1083.89	68.67
var_47	1:197191876-197191876	C/A	ZBTB41	ZBTB41	NM_194314.2	382	AF-Q5SVQ8-F1-model_v1_Repair.pdb	VA382F;	A	.	.	0.070523	-0.0564111	-0.0420823	-0.0257052	-0.272644	1.77636e-13	0.371266	-0.318823	0.031652	0.184715	0.13945	0	0	0	-0.114753	0.251711	-0.00271029	0	0	0	0	-0.00677698	0	0.30415	0.543615	698.444	1182.36	82.09
var_48	1:202158129-202158129	C/T	PTPN7	PTPN7	NM_002832.3	204	AF-P35236-F1-model_v1_Repair.pdb	EA99K;	A	.	.	0.0391786	-0.185746	-0.0372205	-2.98428e-13	-0.130967	0.31973	-0.273589	-0.326612	-0.00805252	-0.0311019	0.0912	0	0	-2.59052e-16	0.000425534	0.026127	0.210442	0	0	0	0	5.92119e-16	0	0.256036	0.874329	985.219	1407.88	98.27
var_49	1:202158129-202158129	C/T	PTPN7	PTPN7	NM_001364878.1	99	AF-P35236-F1-model_v1_Repair.pdb	EA99K;	A	.	.	0.0391786	-0.185746	-0.0372205	-2.98428e-13	-0.130967	0.31973	-0.273589	-0.326612	-0.00805252	-0.0311019	0.0912	0	0	-2.59052e-16	0.000425534	0.026127	0.210442	0	0	0	0	5.92119e-16	0	0.256036	0.874329	985.219	1407.88	98.27
var_50	1:205524275-205524275	C/T	CDK18	CDK18	NM_002596.4	106	AF-Q07002-F1-model_v1_Repair.pdb	PA106L;	A	.	.	0.0277819	2.98735	0.029426	-2.179e-13	-0.317846	-0.0100819	1.17898	-0.159714	0.0933338	0.83283	1.3071	0	0	0	0.0333153	0.297558	1.02437e-13	0	0	0	0	6.9574e-15	0	0.54231	0.833863	827.044	1381.88	48.47
var_51	1:205663196-205663196	G/T	SLC45A3	SLC45A3	NM_033102.3	199	AF-Q96JT2-F1-model_v1_Repair.pdb	LA199I;	A	.	.	0.0913135	1.24003	-0.0127718	-0.00528602	-0.101094	-1.06581e-14	0.0896311	-0.126886	0.162225	0.027768	0.0745358	0	0	0	1.13191	0.0432121	-4.38168e-14	0	0	0	0	-3.25665e-15	0	0.892315	1	1405.99	1537.11	86.29
var_52	1:206913887-206913887	G/T	FCMR	FCMR	NM_005449.5	82	AF-O60667-F1-model_v1_Repair.pdb	PA82Q;	A	.	.	0.0154385	1.78106	-0.550075	-0.67198	-0.115568	-0.00263964	0.707276	0.131664	0.00104026	0.649952	1.61251	0	0	0	0.0188822	0.960503	0	0	0	0	0	0	0	0.189158	0.466347	597.142	1120.57	94.5
var_53	1:207475007-207475007	C/T	CR2	CR2	NM_001877.5	777	AF-P20023-F1-model_v1_Repair.pdb	PA777L;	A	.	.	2.40365	8.11425	-0.500113	-0.76132	-1.09415	-0.0577144	2.26391	-1.45687	5.23984	1.38401	1.32427	0	0	0	1.7724	0.105342	1.64313e-14	0	0	0	0	3.55271e-15	0	0.917627	0.662195	1071.38	1259.82	87.24
var_54	1:208043110-208043110	C/T	PLXNA2	PLXNA2	NM_025179.4	1323	AF-O75051-F1-model_v1_Repair.pdb	RA1323Q;	A	.	.	0.222992	1.33642	0.630371	0.791867	0.623953	0.75845	-1.17231	0.470368	0.0118832	-0.781134	-0.0438351	0	0	0	0.00599204	-0.0615134	0.040818	0	0	0	0	-2.60532e-14	0	0.556369	0.993442	1905.43	1494.96	87.75
var_55	1:208051361-208051361	G/A	PLXNA2	PLXNA2	NM_025179.4	1019	AF-O75051-F1-model_v1_Repair.pdb	PA1019L;	A	.	.	0.054404	1.35744	-0.0707357	6.9349e-12	-0.68993	0	1.40208	-0.718828	-0.0116249	0.412084	1.0249	0	0	0	0.00949768	-0.0342806	6.03961e-14	0	0	0	0	3.9968e-14	0	0.140881	0.688076	565.714	1278.22	91.72
var_56	1:220069426-220069426	C/A	BPNT1	BPNT1	NM_006085.6	114	AF-O95861-F1-model_v1_Repair.pdb	VA114F;	A	.	.	2.28783	7.88717	0.0201626	0.0230899	-0.786856	0.156158	0.19754	-0.949853	7.47325	0.283687	0.531432	0	0	0	0.939459	0.182003	-0.000899499	0	0	0	0	6.10623e-15	0	1	1	1137.99	1551.77	98.93
var_57	1:228214309-228214309	G/A	OBSCN	OBSCN	NM_001098623.2	465	AF-Q5VST9-F1-model_v1_Repair.pdb	RA465H;	A	.	.	0.00948342	2.43759	-0.00629853	1.30759	0.965549	1.51197	-1.77218	0.625046	-0.00948378	-0.722846	0.279384	0	0	0	0.00567939	-0.0158017	0	0	0	0	0	0.253182	0	0.50627	0.574955	1824.17	1173.14	89.29
var_57	1:228214309-228214309	G/A	OBSCN	OBSCN	NM_001098623.2	465	AF-Q5VST9-F2-model_v1_Repair.pdb	RA265H;	A	.	.	0.102649	2.52742	-0.0924993	1.51596	1.14102	1.74276	-2.1632	0.704175	0.144669	-1.06965	0.338224	0	0	0	0.0127818	-0.121308	0	0	0	0	0	0.253182	0	0.426772	0.559385	1695.22	1161.17	90.11
var_57	1:228214309-228214309	G/A	OBSCN	OBSCN	NM_001098623.2	465	AF-Q5VST9-F3-model_v1_Repair.pdb	RA65H;	A	.	.	0.0166661	2.69761	-0.161622	1.22613	1.08712	1.529	-1.69972	0.802651	-0.00717691	-0.578984	0.244732	0	0	0	0.00230378	-0.0541257	0	0	0	0	0	0.253182	0	0.519305	0.585182	1845.31	1181	91.9
var_58	1:230685094-230685094	C/A	COG2	COG2	NM_007357.3	413	AF-Q14746-F1-model_v1_Repair.pdb	PA413Q;	A	.	.	0.0358363	0.797839	-0.382082	-0.813167	-0.604263	9.4739e-15	1.13908	-0.374064	0.0179549	1.03915	0.736124	0	0	0	0.036531	0.812176	-1.06581e-14	0	0	0	0	0.00257377	0	0.398204	0.388515	733.231	1065.23	84.28
var_59	1:232403522-232403522	C/A	SIPA1L2	SIPA1L2	NM_020808.4	1622	AF-Q9P2F8-F1-model_v1_Repair.pdb	QA1622H;	A	.	.	0.0576699	-0.162098	0.0415548	-0.530082	0.0691494	-0.00199807	-0.0916522	0.130253	0.008448	0.259452	-0.00737026	0	0	0.000475399	-0.089111	-2.01226e-11	-4.08562e-14	0	0	0	0	0.0487825	0	0	0	695.745	746.036	30.23
var_60	1:235220490-235220490	C/T	ARID4B	ARID4B	NM_016374.6	407	AF-Q4LE39-F1-model_v1_Repair.pdb	AA407T;	A	.	.	0.170831	0.0541373	-0.167342	-0.167342	-0.169853	0	0.323484	-0.135334	0.00350657	0.227309	0.0693282	0	0	0	0.0703797	0.0221848	0	0	0	0	0	0	0	0.0636988	0.497205	136.243	1093.74	59.98
var_61	1:236838558-236838558	G/C	MTR	MTR	NM_000254.2	492	AF-Q99707-F1-model_v1_Repair.pdb	GA492R;	A	.	.	2.45769	13.3885	-0.737366	-0.606743	-3.13657	-0.0568512	5.63094	-2.92735	11.0273	2.46462	2.977	0	0	0	0.293561	1.03585	-1.04687	0	0	0	0	-0.49313	0	0	0.621445	0	1157.41	96.26
var_62	1:237503338-237503338	C/A	RYR2	RYR2	NM_001035.3	816	AF-Q92736-F1-model_v1_Repair.pdb	PA816T;	A	.	.	0.0404564	4.59772	-0.00049399	9.14725e-05	0.359428	0.00696437	1.09071	1.13609	0.159626	-0.0813258	1.26589	0	0	0	0.660741	-0.0376504	0	0	0	0	0	-1.33227e-14	0	0.584911	0.58752	854.777	1206.73	91.09
var_62	1:237503338-237503338	C/A	RYR2	RYR2	NM_001035.3	816	AF-Q92736-F2-model_v1_Repair.pdb	PA616T;	A	.	.	0.0918719	3.83665	-0.00102214	0.0196272	-0.148772	0.0129524	1.74229	0.414941	-0.0020683	0.377047	1.22277	0	0	-1.55431e-15	0.212631	0.0787784	-0.0137469	0	0	0	0	-9.76996e-14	0	0.643526	0.61022	892.935	1222.87	90.96
var_62	1:237503338-237503338	C/A	RYR2	RYR2	NM_001035.3	816	AF-Q92736-F3-model_v1_Repair.pdb	PA416T;	A	.	.	0.137733	3.6454	0.000611867	-1.24863	-0.0693033	0.00365043	1.56637	0.568324	0.82085	0.283519	1.24954	0	0	0	0.470463	-0.00679251	8.88178e-14	0	0	0	0	5.32907e-15	0	0.597454	0.632794	862.943	1238.92	91.25
var_62	1:237503338-237503338	C/A	RYR2	RYR2	NM_001035.3	816	AF-Q92736-F4-model_v1_Repair.pdb	PA216T;	A	.	.	0.177898	3.07757	0	-1.24912	-0.142937	0.000245314	1.48603	0.385061	1.0567	0.30272	1.23374	0	0	0	0.00513543	0.05895	0	0	0	0	0	0	0	0.70217	0.663449	931.113	1260.71	91.08
var_62	1:237503338-237503338	C/A	RYR2	RYR2	NM_001035.3	816	AF-Q92736-F5-model_v1_Repair.pdb	PA16T;	A	.	.	0.0442506	2.46087	3.78956e-14	9.09495e-13	0.360028	0.044111	0.0531232	0.564203	0.0519907	-0.174913	1.56136	0	0	0	0.000968487	0.0711608	-1.06581e-14	0	0	0	0	-3.55271e-15	0	0.414616	0.548315	743.915	1178.85	88.69
var_63	1:247933984-247933984	G/C	OR2AJ1	OR2AJ1	NM_001355235.1	73	AF-Q8NGZ0-F1-model_v1_Repair.pdb	LA72F;	A	.	.	0.00309087	0.596041	2.34763e-11	0	-0.0257381	0	-0.000156254	0.197088	-0.000907206	0.0238032	0.3192	0	0	0	0.0827519	-2.11458e-11	0	0	0	0	0	0	0	0.632186	1	1178.9	1597.94	97.14
var_64	1:248061177-248061177	C/T	OR2L3	OR2L3	NM_001004687.1	166	AF-Q8NG85-F1-model_v1_Repair.pdb	PA166S;	A	.	.	0.00428278	2.25031	-2.89901e-11	0	0.617925	-1.18424e-15	0.2452	1.37957	-0.00060833	-0.3513	0.355897	0	0	0	0.00362119	-0.120953	0	0	0	0	0	0	0	0.476661	0.833365	784.306	1381.52	90.58
var_65	10:5766099-5766099	A/C	GDI2	GDI2	NM_001494.4	415	AF-P50395-F1-model_v1_Repair.pdb	DA415E;	A	.	.	0.0130102	-0.700526	0.00141647	-1.27029	-0.257195	-0.0221638	0.329645	-0.29973	0.0110528	0.758268	-0.1216	0	0	0	0.0567	0.233475	0.113365	0	0	0	0	-5.92119e-16	0	0.0915749	0.780315	664.249	1334.14	95.03
var_66	10:6498400-6498400	C/A	PRKCQ	PRKCQ	NM_006257.5	180	AF-Q04759-F1-model_v1_Repair.pdb	VA180F;	A	.	.	0.442329	25.8742	1.03251	-0.027577	-0.459047	0.115286	0.383916	-0.429626	25.899	-0.314938	-0.45911	0	0	0	0.0743241	0.124134	0.0552209	0	0	0	0	0.00423145	0	1	0.950892	1139.91	1465.82	82.06
var_67	10:29458553-29458553	C/G	SVIL	SVIL	NM_021738.3	2147	AF-O95425-F1-model_v1_Repair.pdb	DA2147H;	A	.	.	0.000949969	0.335915	-0.00172189	2.6148e-12	-0.276227	-0.0610955	0.178657	-0.423048	0.00239562	0.158044	0.2736	0	0	0	0.0121748	0.104317	0.424354	0	0	0	0	0.0487825	0	0.161419	0.782857	728.505	1336.06	89.14
var_68	10:75220826-75220826	C/T	VDAC2	VDAC2	NM_001184823.1	147	AF-P45880-F1-model_v1_Repair.pdb	PA147L;	A	.	.	0.487382	0.320262	-0.0315081	1.32635e-13	-0.821498	-1.81188e-13	0.54945	-1.50604	0.577924	0.517636	0.903108	0	0	0	0.131187	-0.0463624	0	0	0	0	0	8.88178e-16	0	0.369109	0.651678	714.29	1252.34	90.03
var_69	10:89754571-89754571	G/A	KIF20B	KIF20B	NM_001284259.1	1467	AF-Q96Q89-F1-model_v1_Repair.pdb	MA1467I;	A	.	.	0.0121258	0.630765	-0.00581766	-5.68434e-14	0.315413	-0.00358138	0.00630973	0.677057	0.0637673	-0.42409	-0.1064	0	0	-1.77636e-15	0.108107	0.160689	-1.06581e-14	0	0	0	0	-2.66454e-15	0	0.333705	0.920899	904.998	1444.55	75.57
var_70	10:98721752-98721752	C/A	HPSE2	HPSE2	NM_021828.4	287	AF-Q8WWQ2-F1-model_v1_Repair.pdb	KA287N;	A	.	.	0.0739695	1.18854	0.565037	1.12623	0.570434	0.0723259	-0.96224	0.950691	-0.0135196	-1.20976	-0.0367689	0	0	0	-0.0075989	-0.0997353	0.133708	0	0	0	0	0	0	0.414953	0.934096	1213.31	1453.67	97.78
var_71	10:101535442-101535442	T/G	BTRC	BTRC	NM_033637.4	479	AF-Q9Y297-F1-model_v1_Repair.pdb	VA479G;	A	.	.	0.00877858	5.6366	0.291875	0.0222889	1.77435	-4.14483e-13	-0.668501	3.50378	-0.030089	-0.427142	1.18757	0	0	0	-0.0175357	-0.131065	1.23161e-13	0	0	0	0	-1.57504e-13	0	1	1	1209.45	1617.11	98.84
var_72	10:102919773-102919773	G/C	CNNM2	CNNM2	NM_017649.5	431	AF-Q9H8M5-F1-model_v1_Repair.pdb	EA431D;	A	.	.	0.00687747	0.615023	0.00304172	0	0.251382	0.0207385	0.12046	0.561111	-0.00725165	-0.281944	0.104747	0	0	0	-0.00018407	-0.0339222	-0.157077	0	0	0	0	0	0	0.42956	1	1192.75	1553.09	76.47
var_73	10:113585793-113585793	G/A	HABP2	HABP2	NM_004132.5	458	AF-Q14520-F1-model_v1_Repair.pdb	GA458E;	A	.	.	0.0285938	2.58724	-0.0313127	0	-0.39713	0.000932484	0.703745	-0.479875	1.40143	0.259603	1.12671	0	0	0	0.00313111	0.25852	0	0	0	0	0	0	0	0	0.466142	0	1016.86	53.15
var_74	10:133285105-133285105	G/C	TUBGCP2	TUBGCP2	NM_006659.3	668	AF-Q9BSJ2-F1-model_v1_Repair.pdb	HA668Q;	A	.	.	0.135806	0.172246	0.147655	-0.145697	0.706137	-0.120747	-1.72695	0.766867	-0.0654929	-0.00847517	-0.272877	0	0	0	-0.00187382	-0.427678	1.19324	0	0	0	0	-0.299538	0	0.462864	0.215775	1563	979.274	63.2
var_75	11:1018308-1018308	G/T	MUC6.2	MUC6	NM_005961.3.2	1498	AF-Q6W4X9-F1-model_v1_Repair.pdb	TA1498K;	A	.	.	0.00831757	-0.370749	5.30539e-13	-1.59162e-12	-0.191069	1.44951e-12	0.0458325	-0.377121	3.97904e-13	0.147691	2.42532e-12	0	0	2.84217e-14	0.00391719	-7.57912e-14	3.67114e-14	0	0	0	0	2.13163e-14	0	0	0.0120659	487.679	774.856	28.1
var_76	11:4848301-4848301	A/T	OR51S1	OR51S1	NM_001004758.1	303	AF-Q8NGJ8-F1-model_v1_Repair.pdb	MA303K;	A	.	.	0.143769	3.29947	-0.626114	-0.582152	0.212394	0.186104	2.85232	1.01226	-0.161646	0.550907	-0.190956	0	0	0	0.00963663	0.0771445	0.0468727	0	0	0	0	-0.0101524	0	0.787454	0.974869	1310.2	1482.38	64.83
var_77	11:5301021-5301021	C/A	OR51B4	OR51B4	NM_033179.2	309	AF-Q9Y5P0-F1-model_v1_Repair.pdb	RA309M;	A	.	.	0.150316	3.25688	1.04156	1.42754	-0.299121	0.738717	-0.206151	-0.545407	-0.116054	-0.943851	1.9456	0	0	0	-0.0100693	-0.0962392	0.224103	0	0	0	0	2.59052e-15	0	0.0391177	0.128403	1066.45	829.742	54.39
var_78	11:5777878-5777878	G/T	OR52N5	OR52N5	NM_001001922.2	253	AF-Q8NH56-F1-model_v1_Repair.pdb	HA253N;	A	.	.	0.151792	1.36271	0.477914	-0.437104	0.895328	-0.000136242	-0.50686	1.38804	-0.0584017	-0.145221	-0.0912	0	0	0	0.002956	-0.132044	0	0	0	0	0	-0.162608	0	1	1	2305.62	1689.12	90.18
var_79	11:7796691-7796691	C/G	OR5P2	OR5P2	NM_153444.1	84	AF-Q8WZ92-F1-model_v1_Repair.pdb	EA84D;	A	.	.	0.00484937	0.028598	1.51582e-13	-1.14161e-12	0.0404419	-0.0973694	-0.0255587	0.0759947	-2.19084e-14	0.0726913	-0.0260504	0	0	0	-0.0115513	2.27374e-13	4.52971e-14	0	0	0	0	-2.59052e-16	0	0	0.0846127	620.88	829.021	56.26
var_80	11:34108284-34108284	A/T	NAT10	NAT10	NM_024662.3	20	AF-Q9H0A0-F1-model_v1_Repair.pdb	EA20V;	A	.	.	0.0186944	0.0942968	-0.146515	1.30194	-0.667334	0.0581109	0.266154	-1.29812	1.30824	-0.822142	0.356568	0	0	0	0.0946036	0.507885	-0.357207	0	0	0	0	0	0	0.291127	0.670209	1027.19	1258.26	85.55
var_81	11:36574633-36574633	G/T	RAG1	RAG1	NM_000448.2	443	AF-P15918-F1-model_v1_Repair.pdb	RA443S;	A	.	.	0.0445262	1.58537	-0.323788	1.37211	0.930714	0.607642	-1.00295	1.33056	-0.0111361	-1.22121	-0.0403861	0	0	0	-0.00373203	-0.193379	-0.0333155	0	0	0	0	-0.0191406	0	0.505821	0.836574	1823.44	1374.33	95.03
var_82	11:44909825-44909825	G/T	TSPAN18	TSPAN18	NM_130783.5	62	AF-Q96SJ8-F1-model_v1_Repair.pdb	GA62W;	A	.	.	0.385605	44.9079	-0.292962	-2.60532e-14	-2.82057	0.00442881	2.37282	-4.38526	47.2985	1.28188	0.0532	0	0	0	1.39584	0.915123	5.50671e-14	0	2.4869e-14	0	0	0	0	0	1	0	1702.67	98.13
var_83	11:46542978-46542978	C/T	AMBRA1	AMBRA1	NM_001367468.1	347	AF-Q9C0C7-F1-model_v1_Repair.pdb	EA347K;	A	.	.	0.0321508	-0.467722	-0.809752	-0.809752	-0.0200189	0.10598	0.227756	0.0837758	0.0512643	0.712614	-0.02491	0	0	7.10543e-15	0.0153209	-1.7053e-13	2.22045e-16	0	0	0	0	-1.33227e-14	0	0.0349511	0.0822312	720.802	827.275	29.03
var_84	11:48263895-48263895	T/G	OR4X1	OR4X1	NM_001004726.1	12	AF-Q8NH49-F1-model_v1_Repair.pdb	FA12C;	A	.	.	0.00904677	3.96875	0.121719	0.0636982	1.86092	0.339226	-1.48871	3.13641	-0.132699	-0.09392	0.164693	0	0	0	-0.00259224	-0.162834	-5.76504e-08	0	0	0	0	-1.16943e-14	0	0.972641	0.846049	2582.51	1397.78	95.28
var_85	11:55914021-55914021	A/T	OR5W2	OR5W2	NM_001001960.1	188	AF-Q8NH69-F1-model_v1_Repair.pdb	SA188T;	A	.	.	0.151192	0.264535	-0.36077	-0.252906	-0.697727	-1.08654e-13	0.619762	-1.50995	1.23282	-0.083531	0.194232	0	0	0	1.1226	0.228103	-2.81256e-15	0	0	0	0	-3.25665e-15	0	1	0.64751	792.806	1196.51	89.64
var_86	11:56177510-56177510	A/C	OR5J2	OR5J2	NM_001005492.1	298	AF-Q8NH18-F1-model_v1_Repair.pdb	KA298T;	A	.	.	0.012477	2.01036	0.239222	0.2475	0.237919	-0.162702	-0.0916735	0.521152	1.14168	-0.873415	0.0152	0	0	0	0.143016	-0.260135	0.592458	0	0	0	0	-1.77636e-15	0	0.320155	1	1106.1	1537.44	81.64
var_87	11:62524451-62524451	A/C	AHNAK	AHNAK	NM_001620.3	3322	AF-Q09666-F11-model_v1_Repair.pdb	IA1322M;	A	.	.	0.00706181	-0.0113987	8.14756e-13	-4.96433e-12	0.0816052	1.42109e-13	-0.265126	0.000919856	1.42109e-14	0.0367905	0.133146	0	0	-3.55271e-15	0.00126581	-9.4739e-15	0	0	0	0	0	-4.44089e-16	0	0	0.0854298	607.149	898.213	25.31
var_87	11:62524451-62524451	A/C	AHNAK	AHNAK	NM_001620.3	3322	AF-Q09666-F12-model_v1_Repair.pdb	IA1122M;	A	.	.	0.0103273	0.140635	1.89478e-14	3.78956e-14	-0.137911	-6.39488e-14	0.0501106	-0.149095	-0.000783207	0.0548239	0.323231	0	0	0	0.000258654	-4.73695e-15	0	0	0	0	0	4.44089e-16	0	0.207005	0.168507	812.473	952.878	25.31
var_87	11:62524451-62524451	A/C	AHNAK	AHNAK	NM_001620.3	3322	AF-Q09666-F13-model_v1_Repair.pdb	IA922M;	A	.	.	0.0757621	0.0993117	0.00760798	-2.82322e-12	0.0095123	-0.00737225	-0.492077	0.0268917	-0.000633039	0.150806	0.337953	0	0	0	0.066622	0.00343922	0	0	0	0	0	2.66454e-15	0	0.417793	0.137777	995.226	932.657	25.53
var_87	11:62524451-62524451	A/C	AHNAK	AHNAK	NM_001620.3	3322	AF-Q09666-F14-model_v1_Repair.pdb	IA722M;	A	.	.	0.017109	-0.344456	-7.57912e-14	3.60008e-13	-0.236408	-9.4739e-14	0.125254	-0.391322	-9.4739e-15	0.163905	0.0215374	0	0	0	-0.0274234	9.4739e-15	0	0	0	0	0	-5.32907e-15	0	0.0777607	0.0218289	700.419	856.363	25.87
var_87	11:62524451-62524451	A/C	AHNAK	AHNAK	NM_001620.3	3322	AF-Q09666-F15-model_v1_Repair.pdb	IA522M;	A	.	.	0.115241	-1.44398	0.0359455	0	-0.410787	-1.91847e-13	-0.148345	-0.710542	0.0079674	0.309522	-0.510619	0	0	-2.179e-13	-0.0171192	-0.0388332	0	0	0	0	0	1.18424e-15	0	0.413139	0.392507	991.191	1100.27	34.37
var_87	11:62524451-62524451	A/C	AHNAK	AHNAK	NM_001620.3	3322	AF-Q09666-F16-model_v1_Repair.pdb	IA322M;	A	.	.	0.0915965	-0.173526	0.127324	0	-0.292872	-4.73695e-15	-0.341888	-0.454292	-0.0454906	0.497347	0.329398	0	0	0	0.00694685	-0.000124214	0	0	0	0	0	0	0	0.74583	1	1279.63	1508.13	55.66
var_87	11:62524451-62524451	A/C	AHNAK	AHNAK	NM_001620.3	3322	AF-Q09666-F17-model_v1_Repair.pdb	IA122M;	A	.	.	0.00566497	0.0755659	7.04858e-12	2.38742e-12	-0.078618	-1.98952e-12	0.139097	-0.014109	0.00935727	0.0506428	-0.0277974	0	0	-1.77636e-14	-0.00300686	0	0	0	0	0	0	-4.88498e-15	0	0.238166	0.0581261	839.49	880.247	23.97
var_88	11:62648656-62648656	T/A	INTS5	INTS5	NM_030628.2	475	AF-Q6P9B9-F1-model_v1_Repair.pdb	DA475V;	A	.	.	0.630156	1.50092	-0.0516535	2.41871	-0.0836633	1.36075	-1.65357	-0.843027	-0.0891204	-0.343055	-0.0898375	0	0	0	0.922325	0.14538	-0.0469345	0	0	0	0	-1.0066e-14	0	0.69137	0.861953	1216.06	1395.77	89.5
var_89	11:66340971-66340971	A/T	BRMS1	BRMS1	NM_015399.4	145	AF-Q9HCU9-F1-model_v1_Repair.pdb	LA145Q;	A	.	.	0.0213383	-0.0994689	-0.590858	-0.63728	-0.111497	0.0112344	0.330194	0.0544293	0.0378124	0.746245	0.0608	0	0	0	-0.000548739	0.0424311	0	0	0	0	0	0	0	0.275395	0.977341	867.42	1484.91	98.41
var_90	11:68423502-68423502	C/T	LRP5	LRP5	NM_002335.4	1014	AF-O75197-F1-model_v1_Repair.pdb	TA1014I;	A	.	.	0.0228607	-1.01869	0.682348	0.589089	-0.935765	0.00114206	0.287183	-2.08747	0.412878	0.558272	0.219008	0	0	0	-0.748769	-0.0251292	0	0	0	0	0	0.00339307	0	0.677482	0.543006	922.781	1164.57	67.63
var_91	11:71837399-71837399	C/G	DEFB108B	DEFB108B	NM_001002035.2	20	AF-Q8NET1-F1-model_v1_Repair.pdb	AA20G;	A	.	.	1.77242e-14	1.22205	0	0	0.089737	0	-0.18553	0.0558524	0	0.00892539	1.25314	0	0	0	-6.98636e-05	-0.0864735	0	0	0	0	0	0	0	0.0206165	0.259087	125.257	901.342	58.12
var_92	11:72220965-72220965	C/A	FOLR2	FOLR2	NM_000803.5	82	AF-P14207-F1-model_v1_Repair.pdb	HA82Q;	A	.	.	0.150067	1.85737	0.438752	1.09156	0.215754	-7.69755e-15	0.0398037	0.367431	-1.02215	0.809393	-0.179326	0	0	0	0.258763	-0.0798936	3.22705e-14	0	0	0	0	-0.162608	0	1	0.52826	2290.52	1186.76	93.25
var_93	11:83164262-83164262	C/T	PCF11	PCF11	NM_015885.4	188	AF-O94913-F1-model_v1_Repair.pdb	PA188L;	A	.	.	0.0640719	-1.27232	-1.59162e-12	-1.13687e-13	-0.27798	3.31587e-14	0.282984	-0.536488	-0.63292	0.241563	-2.00844	0	0	0	1.65896	-7.57912e-14	-4.73695e-15	0	0	0	0	-5.32907e-15	0	0	0.0728015	465.11	840.762	43.3
var_94	11:85685700-85685700	T/G	CCDC89	CCDC89	NM_152723.3	144	AF-Q8N998-F1-model_v1_Repair.pdb	KA144T;	A	.	.	0.00212841	0.817799	-0.0138564	-0.33264	0.340765	0.0436606	0.00625415	0.750475	-0.0123171	0.0205994	0.0152	0	0	0	-0.000342162	-0.0521905	0	0	0	0	0	0	0	0.176032	0.881699	943.093	1416.83	97.64
var_95	11:89449451-89449451	C/A	NOX4	NOX4	NM_016931.5	113	AF-Q9NPH5-F1-model_v1_Repair.pdb	CA113F;	A	.	.	0.049523	-1.24246	0.027809	0	-0.451189	0.00990725	0.091632	-1.03467	0.00780156	0.308434	-0.3192	0	0	0	0.117014	-0.0411518	0	0	0	0	0	0	0	0.632228	0.827189	571.999	1369.7	97.73
var_96	11:92801441-92801441	A/C	FAT3	FAT3	NM_001008781.2	2810	AF-Q8TDW7-F10-model_v1_Repair.pdb	NA1010H;	A	.	.	0.00192253	-0.761056	0	0.891238	-0.51696	-2.54925	1.40182	-0.648851	0.00236216	0.259587	0.145549	0	0	0	0.00026208	0.20591	0	0	0	0	0	0.253182	0	0.359129	0.772163	918.73	1331.17	89.49
var_96	11:92801441-92801441	A/C	FAT3	FAT3	NM_001008781.2	2810	AF-Q8TDW7-F11-model_v1_Repair.pdb	NA810H;	A	.	.	0.716771	0.229445	-0.752517	2.57334	-0.66794	-2.02806	1.48482	-1.0342	0.099979	-0.287269	0.455531	0	0	0	0.132582	0.0455435	-2.22045e-16	0	0	0	0	0.253182	0	0.409862	0.76348	964.745	1324.74	88.82
var_96	11:92801441-92801441	A/C	FAT3	FAT3	NM_001008781.2	2810	AF-Q8TDW7-F12-model_v1_Repair.pdb	NA610H;	A	.	.	0.043276	-1.26557	-0.00978973	0.855709	-0.601977	-2.88301	1.49493	-0.771896	0.00137822	0.289101	0.0943914	0	0	0	-0.0047774	0.184939	1.4803e-16	0	0	0	0	0.270359	0	0.408359	0.815826	963.382	1363.53	89.44
var_96	11:92801441-92801441	A/C	FAT3	FAT3	NM_001008781.2	2810	AF-Q8TDW7-F13-model_v1_Repair.pdb	NA410H;	A	.	.	0.0303242	-1.24354	0.00262127	0.565303	-0.546757	-2.66848	1.4779	-0.694877	-0.00415369	0.2348	0.152263	0	0	0	-0.0157498	0.159328	0	0	5.92119e-16	0	0	0.253601	0	0.402095	0.824712	957.701	1370.11	83.78
var_96	11:92801441-92801441	A/C	FAT3	FAT3	NM_001008781.2	2810	AF-Q8TDW7-F14-model_v1_Repair.pdb	NA210H;	A	.	.	0.0461989	-1.06513	-0.0764521	0.645998	-0.580682	-2.49067	1.46502	-0.756134	-0.00430275	0.341978	0.3309	0	0	0	-0.195508	0.122078	-8.28967e-15	0	-2.84217e-14	0	0	0.254725	0	0.387525	0.826406	944.485	1371.37	81.9
var_96	11:92801441-92801441	A/C	FAT3	FAT3	NM_001008781.2	2810	AF-Q8TDW7-F15-model_v1_Repair.pdb	NA10H;	A	.	.	0.0150127	-0.562682	0	0.705498	-0.349882	-1.91631	0.958099	-0.460461	0.00279696	0.214589	0.0284745	0	0	0	0.00132693	0.123586	0	0	0	0	0	0.253182	0	0.38095	0.75775	938.522	1320.49	76.1
var_96	11:92801441-92801441	A/C	FAT3	FAT3	NM_001008781.2	2810	AF-Q8TDW7-F9-model_v1_Repair.pdb	NA1210H;	A	.	.	0.0456683	-0.97501	0.149229	0.384147	-0.45807	-2.38083	1.24135	-0.614518	0.0391301	0.205905	0.202688	0	0	0	0.00278096	0.154296	0	0	0	0	0	0.253182	0	0.360122	0.790672	919.631	1344.89	85.72
var_97	11:103455253-103455253	A/C	DYNC2H1	DYNC2H1	NM_001377.3	4175	AF-Q8NCM8-F15-model_v1_Repair.pdb	HA1375P;	A	.	.	0.610922	4.14643	1.50871	1.45834	-0.132759	0.509691	-0.428349	-0.589146	1.39649	-0.590415	1.37721	0	0	0	0.0159876	-1.05952	-0.126158	0	0	0	0	-0.253182	0	0.20761	0.946098	1236.53	1464.21	91.45
var_97	11:103455253-103455253	A/C	DYNC2H1	DYNC2H1	NM_001377.3	4175	AF-Q8NCM8-F16-model_v1_Repair.pdb	HA1175P;	A	.	.	0.509816	4.69626	1.23662	1.79644	0.18991	0.239536	-0.935187	-0.178274	1.86188	-0.574808	1.38016	0	0	0	-0.0215478	-1.18286	-0.10958	0	0	0	0	-0.188891	0	0.217015	0.978419	1248.56	1485.67	91.72
var_98	11:124893700-124893700	A/C	ROBO4	ROBO4	NM_019055.6	512	AF-Q8WZ75-F1-model_v1_Repair.pdb	IA512S;	A	.	.	0.0240369	-0.220744	1.13687e-12	1.51582e-13	0.402726	4.73695e-14	-0.560358	0.647008	-7.92367e-07	-0.233515	-0.41037	0	0	0	-0.0662331	-5.68434e-14	2.96059e-16	0	0	0	0	0	0	0	0.170898	592.791	954.451	39.47
var_99	11:126526624-126526624	G/T	KIRREL3	KIRREL3	NM_032531.4	66	AF-Q8IZU9-F1-model_v1_Repair.pdb	TA66K;	A	.	.	0.0784117	-0.0524196	-0.0103024	1.69272	-0.346132	0.0601367	-0.718362	-0.970138	0.0124468	-0.228967	0.463076	0	0	0	-0.0226223	0.00873593	1.11022e-16	0	0	0	0	0.015729	0	0.56873	0.671405	854.594	1258.81	96.6
var_100	12:8518166-8518166	A/T	CLEC4D	CLEC4D	NM_080387.5	42	AF-Q8WXI8-F1-model_v1_Repair.pdb	TA42S;	A	.	.	0.177211	-0.288072	-0.364625	-0.342688	0.044748	5.03301e-15	-0.0638061	0.145623	1.16844e-05	0.296416	-0.0228	0	0	0	0.0205701	-0.0703331	-8.14164e-16	0	4.67774e-14	0	0	-0.00152221	0	0.118803	0.807746	572.489	1358.89	93.79
var_101	12:25245350-25245350	C/A	KRAS	KRAS	NM_033360.4	12	AF-P01116-F1-model_v1_Repair.pdb	GA12V;	A	.	.	0.000149222	-0.123415	-0.0272044	0	-0.869755	0.00153488	0.848072	-1.28444	0.676975	0.541886	-0.0168711	0	0	0	0.0063853	0.123863	0	0	0	0	0	0	0	0	0.427698	0	982.067	94.86
var_102	12:27081996-27081996	G/C	C12orf71	C12orf71	NM_001080406.1	163	AF-A8MTZ7-F1-model_v1_Repair.pdb	SA163C;	A	.	.	0.00375223	-0.151276	-9.4739e-15	0	-0.173736	-6.29126e-16	0.0632582	-0.303863	0.000144562	0.156755	0.106907	0	0	0	-0.000742353	4.73695e-15	-1.4803e-16	0	0	0	0	9.25186e-17	0	0.0422572	0.163197	291.241	779.513	36.48
var_103	12:31423635-31423635	T/A	DENND5B	DENND5B	NM_144973.4	811	AF-Q6ZUT9-F1-model_v1_Repair.pdb	DA811V;	A	.	.	0.0066121	0.172657	-0.150254	1.20751	-0.0781766	0.169276	-0.0503999	-0.128124	0.0433036	-0.912501	0.0684	0	0	0	0.0263876	0.209734	-0.0227675	0	0	0	0	0	0	0.192335	0.806846	756.948	1354.17	90.02
var_104	12:45851967-45851967	G/C	ARID2	ARID2	NM_152641.4	1282	AF-Q68CP9-F1-model_v1_Repair.pdb	DA1282H;	A	.	.	0.0265103	-0.111898	-0.138388	-0.138388	-0.287132	-0.0529694	0.349378	-0.331746	-1.89478e-14	0.308922	0.107861	0	0	0	0.0217817	0	0	0	0	0	0	0.0487825	0	0	0.0122347	548.483	754.237	28.92
var_105	12:52447968-52447968	C/T	KRT6B	KRT6B	NM_005555.4	412	AF-P04259-F1-model_v1_Repair.pdb	AA412T;	A	.	.	3.79102e-05	0.629974	-0.178979	-0.3345	-0.103482	4.73695e-15	0.480823	0.0828957	-2.4869e-14	0.444533	0.236312	0	0	0	0.00237078	0.173936	0	0	0	0	0	0	0	0.32469	0.687453	202.796	1247.46	82.15
var_106	12:56034760-56034760	C/G	IKZF4	IKZF4	NM_022465.4	396	AF-Q9H2S9-F1-model_v1_Repair.pdb	TA396R;	A	.	.	0.00575101	-0.20529	1.7053e-13	4.73695e-15	-0.245874	0.128334	0.0588097	-0.444025	0.00116634	0.21978	0.00784075	0	0	0	0.0686789	-1.93268e-12	-4.11523e-14	0	0	0	0	-7.99361e-15	0	0	0.343723	469.071	1018.29	29.31
var_107	12:57535486-57535486	T/G	DCTN2	DCTN2	NM_001261413.1	88	AF-Q13561-F1-model_v1_Repair.pdb	MA88L;	A	.	.	0.0130282	0.407426	0.0377945	-3.2685e-13	0.496494	0.103301	-0.391116	0.570694	0.00206368	-0.227735	-0.182082	0	0	0	-0.00198821	-0.024172	-5.92119e-16	0	0	0	0	-2.59052e-16	0	0.351458	0.305915	920.852	1013.45	49.79
var_108	12:64495712-64495712	C/G	TBK1	TBK1	NM_013254.4	553	AF-Q9UHD2-F1-model_v1_Repair.pdb	QA553E;	A	.	.	0.00514921	-0.0342262	0.0152344	0.278496	0.218717	0.126927	-0.267557	0.21298	0.000717276	-0.385603	-0.0684	0	0	0	0.00440839	0.00385116	-0.170146	0	0	0	0	-4.44089e-16	0	0.391678	1	1179.08	1544.87	98.24
var_109	12:66371739-66371739	T/G	GRIP1	GRIP1	NM_001366722.1	989	AF-Q9Y3R0-F1-model_v1_Repair.pdb	QA989H;	A	.	.	0.110304	0.797188	-0.0359778	-0.0149176	-0.056564	-0.0390528	0.436545	0.0387605	0.0150807	-0.100604	0.457455	0	0	-1.77636e-15	0.0144971	-0.11549	0.00536954	0	0	0	0	0.0765965	0	0.2826	0.979532	1054.29	1485.26	48.85
var_110	12:99246391-99246391	C/A	ANKS1B	ANKS1B	NM_152788.4	744	AF-Q7Z6G8-F1-model_v1_Repair.pdb	AA744S;	A	.	.	0.000257693	1.09487	-0.618744	-0.618744	-0.126727	-4.5001e-14	0.308175	0.0219062	-0.0447279	0.551805	1.62193	0	0	1.18424e-15	-1.89478e-14	-3.97904e-12	-1.53951e-14	0	0	0	0	-1.77636e-15	0	0.160895	0.031014	161.028	717.059	31.92
var_111	12:102074384-102074384	G/C	NUP37	NUP37	NM_024057.4	317	AF-Q8NFH4-F1-model_v1_Repair.pdb	HA317Q;	A	.	.	0.0176528	-1.0709	0.193544	-0.959698	0.474046	-0.0353369	-0.946699	0.429383	0.0129048	0.214299	-0.369252	0	0	0	0.00405825	-0.111558	0	0	0	0	0	-0.0881477	0	0.504431	0.936492	1616.17	1457.83	93.46
var_112	12:103788876-103788876	T/C	NT5DC3	NT5DC3	NM_001031701.3	355	AF-Q86UY8-F1-model_v1_Repair.pdb	KA355E;	A	.	.	0.0364702	0.424934	-0.00510073	1.51688	0.276613	0.0642231	-0.437098	0.299989	-1.9836e-13	-1.07431	-0.166818	0	0	0	-0.0171071	-0.000140963	-0.0270177	0	0	0	0	-0.00532231	0	0.132746	0.444866	894.136	1109.74	92.53
var_113	12:106997688-106997688	C/T	CRY1	CRY1	NM_004075.5	431	AF-Q16526-F1-model_v1_Repair.pdb	RA431H;	A	.	.	0.0874229	0.211069	0.0272745	-0.355525	0.324983	0.500025	-0.155074	0.491378	-0.0393134	-0.529917	0.107209	0	0	-1.4803e-16	-0.150986	0.0291339	-0.0770476	0	0	0	0	0.0680631	0	0.2989	0.59812	1487.82	1190.95	96.89
var_114	12:124993956-124993956	A/G	BRI3BP	BRI3BP	NM_080626.6	56	AF-Q8WY22-F1-model_v1_Repair.pdb	SA56G;	A	.	.	0.0567074	0.799103	0.706622	0.59161	0.419959	0.000971855	-0.820639	0.247612	-0.00251339	-0.547259	0.2736	0	0	0	-0.0708587	-0.504987	-1.3539e-06	0	0	0	0	0	0	0.550477	0.975896	534.678	1479.25	57.49
var_115	13:20988263-20988263	T/A	LATS2	LATS2	NM_014572.3	506	AF-Q9NRM7-F1-model_v1_Repair.pdb	YA506F;	A	.	.	0.00240354	-0.0555087	7.57912e-13	8.41283e-12	-0.0653547	0.00146403	0.0561431	-0.102693	0.000337689	0.0356142	0.019836	0	0	4.73695e-15	-0.000856418	3.78956e-14	-2.84217e-14	0	0	0	0	1.36187e-14	0	0.0188832	0	1295.8	801.935	34.02
var_116	13:37563337-37563337	T/C	POSTN	POSTN	NM_006475.3	836	AF-Q15063-F1-model_v1_Repair.pdb	QA836R;	A	.	.	0.0653256	-0.269831	-0.409509	-0.409509	-0.100145	0.0511858	0.167306	-0.0796621	0.0276345	0.447913	4.54747e-13	0	0	0	0.0349538	-1.7053e-13	0	0	0	0	0	7.99361e-15	0	0	0	681.336	723.473	32.52
var_117	13:45985521-45985521	C/A	ZC3H13	ZC3H13	NM_001330567.2	499	AF-Q5T200-F1-model_v1_Repair.pdb	RA499L;	A	.	.	0.0548795	1.2712	1.41026	1.44776	-0.179559	-0.130641	0.136646	-0.302823	0.00256538	-1.20592	0.0918201	0	0	0	0.0010818	0.0535593	3.55271e-15	0	0	0	0	1.55431e-14	0	0.0528514	0.345409	1088.72	996.62	36.88
var_118	13:85795082-85795082	G/A	SLITRK6	SLITRK6	NM_032229.3	476	AF-Q9H5Y7-F1-model_v1_Repair.pdb	PA476L;	A	.	.	0.00315426	1.18939	-0.0610089	0	-0.59321	0	0.956475	-0.794389	0.0485831	0.369212	1.24993	0	0	0	0.0137953	0.134311	0	0	0	0	0	0	0	0.198702	0.617857	603.355	1228.3	91.81
var_119	14:18987203-18987203	G/C	POTEM	POTEM	NM_001145442.1	411	AF-A6NI47-F1-model_v1_Repair.pdb	GA411A;	A	.	.	0	1.44651	0	0	-0.0827624	0	0.165389	-0.11547	1.35817	0.0045046	0.116685	0	0	0	0	-0.00173205	0	0	0	0	0	0	0	0	0.0881038	0	674.734	37.53
var_120	14:30602056-30602056	C/T	G2E3	G2E3	NM_017769.5	312	AF-Q7L622-F1-model_v1_Repair.pdb	TA312I;	A	.	.	0.0156806	0.226659	0.598509	0.636009	-0.474465	0.0113326	0.0599685	-0.985846	0.0640187	0.0124772	0.0407321	0	0	0	0.263922	-1.3074e-12	-1.66978e-13	0	0	0	0	-3.77476e-14	0	0.285375	0.242376	676.93	943.904	23.3
var_121	14:37823865-37823865	G/A	TTC6	TTC6	NM_001368142.1	262	AF-Q86TZ1-F1-model_v1_Repair.pdb	AA262T;	A	.	.	0.0345595	1.28418	-0.699651	-0.679332	-1.01306	-1.46845e-13	1.92976	-0.967489	1.70521	0.559493	0.0657678	0	0	0	0.383485	0.355994	1.21396e-11	0	0	0	0	1.30266e-14	0	0.895487	1	348.349	1546.64	90.79
var_122	14:50757290-50757290	T/C	NIN	NIN	NM_182946.1	1247	AF-Q8N4C6-F1-model_v1_Repair.pdb	KA1247R;	A	.	.	0.161544	0.235117	0.00911565	-0.961376	0.0277017	-0.0609096	0.218742	0.232171	0.0104196	0.415095	0.038	0	0	1.18424e-15	0.0609251	-0.0755509	0.245232	0	0	0	0	-2.96059e-15	0	0.132433	0.769418	893.781	1337.9	66.21
var_123	14:50757441-50757441	T/G	NIN	NIN	NM_182946.1	1197	AF-Q8N4C6-F1-model_v1_Repair.pdb	KA1197Q;	A	.	.	0.0028222	0.133791	-0.497022	-0.629932	0.173789	0.111944	0.177402	0.551127	-0.0359658	0.342477	-0.0228	0	0	0	-0.00832317	-0.0987109	-0.028905	0	0	0	0	0	0	0.345454	0.996053	1134.71	1497.23	81.83
var_124	14:51721963-51721963	G/T	FRMD6	FRMD6	NM_001267046.2	459	AF-Q96NE9-F1-model_v1_Repair.pdb	VA459F;	A	.	.	3.19468	7.30519	0.0111218	0.0158121	-0.751293	-0.0379165	0.347318	-0.962261	8.1677	0.157321	0.280245	0	0	2.96059e-16	0.0753551	0.198696	2.78296e-14	0	0	0	0	0.00178988	0	0.976499	0.687282	1110.59	1282.35	59.86
var_125	14:59745885-59745885	G/A	RTN1	RTN1	NM_021136.3	280	AF-Q16799-F1-model_v1_Repair.pdb	PA280S;	A	.	.	0.000563066	0.306114	3.78956e-14	1.32635e-13	0.0334784	-3.4787e-15	-0.0861461	0.041999	-1.89478e-14	-0.0327898	0.344334	0	0	0	0.00523893	-5.68434e-14	-1.18424e-15	0	0	0	0	-4.44089e-16	0	0	0.135468	423.084	885.317	34.58
var_126	14:63599512-63599512	A/C	WDR89	WDR89	NM_001008726.3	144	AF-Q96FK6-F1-model_v1_Repair.pdb	VA144G;	A	.	.	0.0104982	4.65777	-0.00106107	0.0469772	1.80705	-4.85538e-14	-0.918609	3.26723	-0.0289769	-0.522836	1.01059	0	0	0	-0.00258309	-0.0546959	0	0	0	0	0	5.03301e-15	0	1	1	1196.6	1695.39	98.43
var_127	14:73512114-73512114	G/T	HEATR4	HEATR4	NM_203309.2	484	AF-Q86WZ0-F1-model_v1_Repair.pdb	LA484I;	A	.	.	0.019997	0.499959	0.00292002	0	0.173949	7.10543e-15	0.00940821	0.411282	0.0354139	-0.156651	0.0399002	0	0	0	-0.0162638	0.0454312	9.4739e-15	0	0	0	0	2.93099e-14	0	0.556264	0.887254	1112.62	1424.91	83.93
var_128	14:75047371-75047371	C/A	MLH3	MLH3	NM_001040108.1	762	AF-Q9UHC1-F1-model_v1_Repair.pdb	GA762V;	A	.	.	0.0043016	5.13795	-0.0290405	-0.0290405	-0.203225	-0.0382073	0.702198	-0.112298	1.36073	0.0804467	1.8689	0	0	-3.55271e-15	1.53749	-2.84217e-13	1.20792e-13	0	0	0	0	-1.15463e-14	0	0	0.128574	0	711.36	32.78
var_129	14:75071499-75071499	C/A	ZC2HC1C	ZC2HC1C	NM_024643.4	309	AF-Q53FD0-F1-model_v1_Repair.pdb	SA309Y;	A	.	.	0.016052	0.0631611	0.533951	0.533951	-0.52628	1.12503e-14	0.299968	-0.853894	0.0188414	-0.106349	0.162974	0	0	0	2.36848e-15	2.84217e-14	2.96059e-16	0	0	0	0	-1.73935e-15	0	0	0.0981248	254.858	723.485	41.63
var_130	14:80526869-80526869	T/G	CEP128	CEP128	NM_152446.5	1024	AF-Q6ZU80-F1-model_v1_Repair.pdb	KA1024N;	A	.	.	0.0497791	-0.242872	0.247652	0.228444	0.300062	-0.0583639	-0.788066	0.415078	0.00432467	-0.408252	-0.213043	0	0	0	0.0292925	-0.177183	0	0	0	0	0	0	0	0.0381143	0.0647412	787.107	842.513	34.62
var_131	14:80526907-80526907	G/C	CEP128	CEP128	NM_152446.5	1012	AF-Q6ZU80-F1-model_v1_Repair.pdb	HA1012D;	A	.	.	0.00940229	0.268242	0.779437	0.871691	0.108031	0.000188803	-0.432876	0.0225504	0.000745774	-0.556074	-0.2736	0	0	0	0.00133001	1.11125	5.92119e-16	0	0	0	0	-0.253182	0	0.0448288	0.755975	1028.34	1337.97	67.5
var_132	14:80914351-80914351	T/C	CEP128	CEP128	NM_152446.5	69	AF-Q6ZU80-F1-model_v1_Repair.pdb	SA69G;	A	.	.	0.0336377	0.241037	0.244452	0.269533	0.369947	2.089e-12	-0.643926	0.274809	-0.0727175	-0.433214	0.2736	0	0	0	-0.0414461	-0.491479	0	0	0	0	0	0	0	0.337634	0.661118	432.727	1208.22	88.16
var_133	14:91313217-91313217	T/C	CCDC88C	CCDC88C	NM_001080414.4	867	AF-Q9P219-F1-model_v1_Repair.pdb	KA867E;	A	.	.	0.00918348	0.226089	-0.0643935	1.61823	0.253851	-0.00433886	-0.810012	0.221086	0.0201232	-0.904308	-0.0912	0	0	0	-0.0129479	-0.186525	1.06581e-14	0	0	0	0	-2.39808e-14	0	0.186303	0.767103	954.709	1336.27	85.59
var_134	14:91313931-91313931	G/A	CCDC88C	CCDC88C	NM_001080414.4	629	AF-Q9P219-F1-model_v1_Repair.pdb	RA629W;	A	.	.	0.0725011	-0.208673	0.563528	0.834081	-0.51896	0.407962	0.00859092	-1.10648	-0.0532869	-0.623184	0.2812	0	0	0	-0.00212618	-0.114999	1.06581e-14	0	0	0	0	-2.39808e-14	0	0.178252	0.889584	1292.12	1415.09	75.2
var_135	14:93212054-93212054	G/T	UBR7	UBR7	NM_175748.4	123	AF-Q8N806-F1-model_v1_Repair.pdb	GA123V;	A	.	.	0.0035891	0.120444	-0.00439747	-0.0263166	-0.610289	0.000577905	0.844267	-0.765045	0	0.274972	0.401795	0	0	0	0.00488105	0.0409527	0	0	0	0	0	0	0	0	0.169258	0	748.179	95.11
var_136	14:104941511-104941511	A/C	AHNAK2	AHNAK2	NM_138420.4	4647	AF-Q8IVF2-F18-model_v1_Repair.pdb	MA1247R;	A	.	.	0.0285516	-0.60297	-0.878821	-0.878821	0.195466	-5.92119e-16	-0.246071	0.251167	-0.0298646	0.802096	0.115553	0	0	0	0.0663249	0	0	0	0	0	0	0	0	0	0	553.317	778.79	34.42
var_136	14:104941511-104941511	A/C	AHNAK2	AHNAK2	NM_138420.4	4647	AF-Q8IVF2-F19-model_v1_Repair.pdb	MA1047R;	A	.	.	0.0529116	-0.107881	-2.84217e-14	-1.7053e-13	0.0341935	-0.0969799	-0.0133023	0.0765202	-0.0376681	0.0268757	0.113931	0	0	-0.225186	0.0137342	-0.0350796	0	0	0	0	0	-1.11022e-15	0	0.202311	0.479511	787.664	1135.14	29.69
var_136	14:104941511-104941511	A/C	AHNAK2	AHNAK2	NM_138420.4	4647	AF-Q8IVF2-F20-model_v1_Repair.pdb	MA847R;	A	.	.	0.0967854	-0.296175	-1.03047	-1.60404	0.179371	-0.0398178	0.143486	0.56846	-0.00723462	1.18573	0.243999	0	0	9.4739e-15	0.064345	-0.0193524	0	0	0	0	0	2.9902e-14	0	0.207585	0	792.374	790.416	32.68
var_136	14:104941511-104941511	A/C	AHNAK2	AHNAK2	NM_138420.4	4647	AF-Q8IVF2-F21-model_v1_Repair.pdb	MA647R;	A	.	.	0.129062	-0.100354	0.0137275	-0.44845	-0.193057	0.0757891	0.257191	-0.186926	0.0141068	0.310668	-0.0113341	0	0	1.42109e-14	0.0679306	0.0191847	0	0	0	0	0	-4.44089e-16	0	0.0335669	0.341829	636.975	1038.62	30.54
var_136	14:104941511-104941511	A/C	AHNAK2	AHNAK2	NM_138420.4	4647	AF-Q8IVF2-F22-model_v1_Repair.pdb	MA447R;	A	.	.	0.0845864	-0.434792	-0.674824	-1.22385	-0.163522	0.0265192	0.330779	-0.0344386	0.0074434	1.10009	0.138961	0	0	0.00662397	0.0514237	0	0	0	0	0	0	0	0	0.0919916	0.0177178	689.149	811.42	26.03
var_136	14:104941511-104941511	A/C	AHNAK2	AHNAK2	NM_138420.4	4647	AF-Q8IVF2-F23-model_v1_Repair.pdb	MA247R;	A	.	.	0.00351422	0.245375	1.32635e-13	1.13687e-13	0.338979	-0.0774741	-0.277848	0.558769	-0.0469494	-0.0879404	-0.0967159	0	0	-0.0264901	-0.0389547	1.42109e-14	0	0	0	0	0	-3.10862e-15	0	0.303833	0.413378	878.323	1088.78	30.62
var_137	14:104947461-104947461	C/A	AHNAK2	AHNAK2	NM_138420.4	2664	AF-Q8IVF2-F10-model_v1_Repair.pdb	GA864C;	A	.	.	5.31298e-05	0.111514	-0.0254461	0	-1.8092	0	1.59275	-2.39492	1.49141	1.08517	0.156616	0	0	0	0.0151251	0.217453	0	0	0	0	0	0	0	0	0.464674	0	1015.53	46.64
var_137	14:104947461-104947461	C/A	AHNAK2	AHNAK2	NM_138420.4	2664	AF-Q8IVF2-F11-model_v1_Repair.pdb	GA664C;	A	.	.	0.0029847	2.81956	-0.0300864	0.00266497	-0.535791	-8.33703e-13	0.485235	-0.737626	1.84041	0.304964	1.48862	0	0	-1.18424e-15	0.00118028	-0.000489416	0	0	0	0	0	5.03301e-15	0	0	0.63542	0	1170.06	46.22
var_137	14:104947461-104947461	C/A	AHNAK2	AHNAK2	NM_138420.4	2664	AF-Q8IVF2-F12-model_v1_Repair.pdb	GA464C;	A	.	.	0.0881091	3.55088	0.712645	1.87696	-0.736898	0.319381	0.109654	-1.14061	2.31604	-0.963791	0.986272	0	0	-2.84217e-14	0.0712237	0.00944848	0	0	0	0	0	-1.0103e-14	0	0	0.9099	0	1418.46	40.11
var_137	14:104947461-104947461	C/A	AHNAK2	AHNAK2	NM_138420.4	2664	AF-Q8IVF2-F13-model_v1_Repair.pdb	GA264C;	A	.	.	0.000297955	-1.45265	-0.155596	-0.155596	-0.767626	0	0.736289	-1.08893	0.000344464	0.741303	-0.882713	0	0	0	0.119873	0	0	0	0	0	0	0	0	0	0.258952	0	829.352	31.78
var_137	14:104947461-104947461	C/A	AHNAK2	AHNAK2	NM_138420.4	2664	AF-Q8IVF2-F14-model_v1_Repair.pdb	GA64C;	A	.	.	0.110788	1.53093	0	0	-0.428887	0	0.642893	-0.524292	1.44607	0.244981	0.101067	0	0	0	0.0490893	0.054461	0	0	0	0	0	0	0	0	0.395405	0	952.841	34
var_137	14:104947461-104947461	C/A	AHNAK2	AHNAK2	NM_138420.4	2664	AF-Q8IVF2-F8-model_v1_Repair.pdb	GA1264C;	A	.	.	0.031262	2.92549	-0.120643	-0.120643	-0.441553	3.05533e-13	0.544073	-0.594198	1.35328	0.383826	1.92131	0	0	-3.55271e-15	4.05855e-05	4.24404e-05	0	0	0	0	0	-3.24185e-14	0	0	0.435834	0	989.43	49.42
var_137	14:104947461-104947461	C/A	AHNAK2	AHNAK2	NM_138420.4	2664	AF-Q8IVF2-F9-model_v1_Repair.pdb	GA1064C;	A	.	.	0.0050288	5.05183	-3.78956e-14	-4.73695e-14	-0.303137	-1.18424e-15	0.153829	-0.52911	2.06738	0.287338	2.26453	0	0	0.442722	0.66827	3.78956e-14	0	0	0	0	0	3.70074e-17	0	0	0.104932	0	689.963	34.08
var_138	14:104952357-104952357	G/C	AHNAK2	AHNAK2	NM_138420.4	1032	AF-Q8IVF2-F1-model_v1_Repair.pdb	LA1032V;	A	.	.	0.0658566	1.80857	0	0	0.150094	0	-0.153553	0.285562	0.384792	-0.132628	-0.00667658	0	0	-0.0899788	1.37096	0	0	0	0	0	0	0	0	0.100133	0	714.416	822.075	31.68
var_138	14:104952357-104952357	G/C	AHNAK2	AHNAK2	NM_138420.4	1032	AF-Q8IVF2-F2-model_v1_Repair.pdb	LA832V;	A	.	.	0.00361045	0.520041	-3.78956e-14	-1.89478e-13	0.113241	-0.00188596	0.0126085	0.233137	0.000166527	-0.0916761	-0.00704733	0	0	-9.4739e-15	0.261497	-3.78956e-12	0	0	0	0	0	1.18424e-15	0	0.0438488	0.0124296	665.28	842.278	28.96
var_138	14:104952357-104952357	G/C	AHNAK2	AHNAK2	NM_138420.4	1032	AF-Q8IVF2-F3-model_v1_Repair.pdb	LA632V;	A	.	.	0.0496484	4.68738	0	-3.03165e-13	0.385137	-0.00401159	-0.197753	0.794487	1.17008	-0.348252	1.64105	0	0	0.00392116	1.24273	0	0	0	0	0	0	4.44089e-16	0	0.286713	0.0664874	877.3	878.281	31.9
var_138	14:104952357-104952357	G/C	AHNAK2	AHNAK2	NM_138420.4	1032	AF-Q8IVF2-F4-model_v1_Repair.pdb	LA432V;	A	.	.	0.00770407	1.42274	-1.89478e-14	-3.78956e-14	0.118479	-2.36848e-15	-0.0611217	0.29291	1.0617	-0.0670741	0.0178575	0	0	9.4739e-15	0.0599958	0	0	0	0	0	0	4.44089e-16	0	0.0868175	0	702.792	808.285	31.23
var_138	14:104952357-104952357	G/C	AHNAK2	AHNAK2	NM_138420.4	1032	AF-Q8IVF2-F5-model_v1_Repair.pdb	LA232V;	A	.	.	0.0112043	0.588033	-2.84217e-13	5.11591e-13	0.372632	8.88178e-15	-0.13558	0.756015	0.00143323	-0.350021	0.00718639	0	0	1.77636e-15	-0.0636327	4.26326e-14	0	0	0	0	0	6.66134e-16	0	0.231161	0.213979	828.803	976.51	23.61
var_138	14:104952357-104952357	G/C	AHNAK2	AHNAK2	NM_138420.4	1032	AF-Q8IVF2-F6-model_v1_Repair.pdb	LA32V;	A	.	.	0.00811953	0.986889	0	0	0.152018	0	-0.124586	0.294883	0.350923	-0.0778454	0.0185417	0	0	0	0.372955	0	0	0	0	0	0	0	0	0.0344333	0	657.06	833.018	34.84
var_139	15:33562976-33562976	C/A	RYR3	RYR3	NM_001036.5	371	AF-Q15413-F1-model_v1_Repair.pdb	AA371D;	A	.	.	0.000186018	0.0981978	0	0	-0.0199533	-0.0147253	0.0428277	-0.00541421	3.55271e-15	0.146225	-0.0507621	0	0	0	1.18424e-15	2.7564e-05	0	0	0	0	0	0	0	0.0665422	0.235654	136.968	882.408	58.97
var_139	15:33562976-33562976	C/A	RYR3	RYR3	NM_001036.5	371	AF-Q15413-F2-model_v1_Repair.pdb	AA171D;	A	.	.	0.0058204	-0.123857	-4.77485e-12	3.78956e-14	-0.0621948	0.0384818	0.0584946	-0.109845	-0.00202156	-0.0133512	-0.0362513	0	0	0	0.00283037	5.74728e-05	4.32247e-14	0	0	0	0	0	0	0	0.0835509	111.596	759.509	58
var_140	15:41669240-41669240	G/T	MGA	MGA	NM_001164273.1	116	AF-Q8IWI9-F1-model_v1_Repair.pdb	DA116Y;	A	.	.	0.0157546	0.673774	0.777664	0.777664	-0.465888	-0.0347567	0.0092418	-0.914496	0.00322588	0.102097	0.327261	0	0	-4.73695e-15	0.00360885	0.373879	0.0881521	0	0	0	0	-2.66454e-15	0	0.234043	0.716099	795.32	1285.65	94.86
var_141	15:41823716-41823716	C/G	MAPKBP1	MAPKBP1	NM_001128608.2	1296	AF-O60336-F1-model_v1_Repair.pdb	LA1296V;	A	.	.	0.00323991	0.0108312	2.31163e-12	-0.0821885	0.0339867	-1.01844e-13	0.021213	0.109034	-0.000104296	0.0681831	-0.128303	0	0	0	-0.01099	1.89478e-14	-2.96059e-16	0	0	0	0	7.10543e-15	0	0	0.0857255	608.49	891.093	32.05
var_142	15:71852133-71852133	C/G	MYO9A	MYO9A	NM_006901.4	2158	AF-B2RTY4-F1-model_v1_Repair.pdb	MA2158I;	A	.	.	0.192638	2.56076	0.157422	0.185104	0.57164	-0.115622	-0.0745899	0.691086	0.768356	-0.44494	-0.0338874	0	0	1.89478e-14	0.858856	-0.1307	-0.00266354	0	0	0	0	-1.71714e-14	0	0.890584	0.823188	1402.29	1376.06	86.18
var_143	15:83942683-83942683	G/T	ADAMTSL3	ADAMTSL3	NM_207517.3	735	AF-P82987-F1-model_v1_Repair.pdb	EA735D;	A	.	.	0.00339852	-0.142069	0	0	0.0965276	0.0189419	-0.0889838	0.147995	-0.000127782	-0.0518475	-0.266057	0	0	0	0.00148273	0	0	0	0	0	0	0	0	0.0303227	0.327259	715.266	1006.88	54.24
var_144	15:84014712-84014712	C/A	ADAMTSL3	ADAMTSL3	NM_207517.3	1382	AF-P82987-F1-model_v1_Repair.pdb	LA1382I;	A	.	.	0.0116399	0.265142	-0.053342	-0.0117622	-0.0459316	-3.55271e-15	0.132935	0.0262464	0.0508667	0.0125807	-0.226729	0	0	0	0.380278	-0.0172583	8.88178e-16	0	0	0	0	6.51331e-15	0	0.931643	1	1440.32	1521.99	86.14
var_145	15:90981013-90981013	T/G	PRC1	PRC1	NM_003981.4	231	AF-O43663-F1-model_v1_Repair.pdb	QA231H;	A	.	.	0.00494124	1.004	0.584847	0.573964	0.273505	1.18424e-14	-0.396006	0.296068	-1.53951e-14	-0.703989	0.3268	0	0	9.4739e-15	2.85091e-05	-0.289242	-2.96059e-15	0	0	0	0	0.0487825	0	0.263938	0.863213	1032.95	1401.51	96.05
var_146	15:99175092-99175092	C/A	TTC23	TTC23	NM_001288616.3	275	AF-Q5W5X9-F1-model_v1_Repair.pdb	VA275F;	A	.	.	5.06679	11.0238	0.0952156	0.00542423	-0.879695	0.0545111	-0.0709434	-1.38345	11.0702	0.367536	0.222391	0	0	0	1.54026	-0.00544141	1.77636e-14	0	0	0	0	0.00238407	0	1	1	1195.81	1629.89	98.21
var_147	16:293708-293708	T/A	AXIN1	AXIN1	NM_003502.4	656	AF-O15169-F1-model_v1_Repair.pdb	TA656S;	A	.	.	0.0168047	0.156499	-0.0657532	-0.0657532	0.0552652	-0.00710321	0.0579084	0.141268	0.0142331	0.0262884	0.000542762	0	0	-1.18424e-15	-0.000396315	-1.89478e-14	1.42109e-14	0	0	0	0	2.81256e-15	0	0	0	411.315	715.443	43.45
var_148	16:1668179-1668179	G/T	CRAMP1	CRAMP1	NM_020825.4	1107	AF-Q96RY5-F1-model_v1_Repair.pdb	SA1107I;	A	.	.	0.135578	0.648532	0	0	-0.553809	0	0.306073	-1.15959	0.788949	0.455549	0.150155	0	0	0.22929	0.431919	0	0	0	0	0	0	0	0	0.0613637	0.146668	300.393	765.281	31.57
var_149	16:8900558-8900558	T/A	USP7	USP7	NM_003470.3	761	AF-Q93009-F1-model_v1_Repair.pdb	MA761L;	A	.	.	0.0303095	0.594518	0.0704656	0.00761233	0.430667	0.0483586	-0.287268	0.49001	-0.0185994	-0.302045	0.140907	0	0	0	0.0144096	-0.0856482	0	0	0	0	0	0	0	0.41641	0.837394	978.854	1386.01	93.3
var_150	16:15757853-15757853	G/T	MYH11.2	MYH11	NM_002474.3	517	AF-P35749-F1-model_v1_Repair.pdb	PA517T;	A	.	.	0.0932489	2.954	-0.0161743	0.0429806	0.192579	-0.000591894	0.61818	0.724852	-0.00311608	-0.123641	1.47406	0	0	0	0.0184557	1.8991	0.0189494	0	0	0	0	0.00746656	0	0.433005	0.821648	755.886	1373.19	90.71
var_151	16:27573915-27573915	A/G	KIAA0556	KIAA0556	NM_015202.4	8	AF-O60303-F1-model_v1_Repair.pdb	KA8E;	A	.	.	0.00314473	0.0754012	0.158451	0.158451	0.156711	0.0400205	-0.0457205	0.277121	-0.209902	-0.392887	0.0224899	0	0	-0.0903496	0.0010148	0.00876024	3.55271e-15	0	0	0	0	-1.68754e-14	0	0.131817	0.0409724	893.085	825.804	37.51
var_152	16:28156324-28156324	C/A	XPO6	XPO6	NM_015171.4	283	AF-Q96QU8-F1-model_v1_Repair.pdb	DA283Y;	A	.	.	1.24408	3.27018	0.748004	2.65698	-0.334319	1.4469	-1.54579	-1.27257	0.574159	-0.916843	0.783879	0	0	0	0.8436	0.0410993	0.286181	0	0	0	0	5.4771e-14	0	0.606245	0.500158	1137.75	1122.62	77.73
var_153	16:30765237-30765237	G/T	RNF40	RNF40	NM_014771.4	276	AF-O75150-F1-model_v1_Repair.pdb	EA276D;	A	.	.	0.008295	0.594154	0.0983041	0	0.233643	0.0578702	-0.136933	0.392667	-0.00501878	-0.164894	0.1216	0	0	0	-0.00308428	-0.171466	0	0	0	0	0	0	0	0.175725	0.875977	889.167	1409.09	89.76
var_154	16:31325389-31325389	G/T	ITGAM	ITGAM	NM_000632.4	830	AF-P11215-F1-model_v1_Repair.pdb	KA830N;	A	.	.	0.0650648	0.857741	0.00895641	1.15791	0.335405	0.057252	-0.478348	0.643342	-0.000642762	-0.868301	0.00932479	0	0	-2.96059e-16	-0.00715497	-0.0351375	2.63493e-14	0	0	0	0	5.92119e-15	0	0.273794	0.864279	1053.66	1404.59	88.17
var_155	16:64982164-64982164	C/A	CDH11	CDH11	NM_001797.4	379	AF-P55287-F1-model_v1_Repair.pdb	EA379D;	A	.	.	0.0197246	0.624866	0	0	0.123742	0.138364	0.158609	0.269315	0.0578659	-0.124147	0.00146904	0	0	0	-0.000351882	-4.91115e-06	0	0	0	0	0	0	0	0.228068	0.640635	951.769	1236.59	87.5
var_156	16:70903789-70903789	G/C	HYDIN	HYDIN	NM_001270974.2	2895	AF-Q4G0P3-F10-model_v1_Repair.pdb	NA1095K;	A	.	.	0.0237877	-1.15304	0.327313	0.364952	-0.172454	-0.0596349	-0.796887	-0.857727	-0.0107805	0.182298	-0.0484028	0	0	0	-0.0817193	3.10568e-05	1.30266e-14	0	0	0	0	2.96059e-16	0	0.584722	1	1123.34	1592.17	93.57
var_156	16:70903789-70903789	G/C	HYDIN	HYDIN	NM_001270974.2	2895	AF-Q4G0P3-F11-model_v1_Repair.pdb	NA895K;	A	.	.	0.00939257	-0.860172	0.492996	0.53138	-0.161004	-0.133247	-0.803037	-0.873133	0.00994442	0.280812	-0.139686	0	0	-5.92119e-16	-0.0651974	-0.00286782	-2.25005e-14	0	0	0	0	1.4803e-16	0	0.620217	1	1155.54	1597.03	93.03
var_156	16:70903789-70903789	G/C	HYDIN	HYDIN	NM_001270974.2	2895	AF-Q4G0P3-F12-model_v1_Repair.pdb	NA695K;	A	.	.	0.0186682	-0.799138	0.517074	0.556536	-0.103664	-0.022552	-0.857577	-0.790391	0.00525064	0.179337	-0.156748	0	0	0	-0.126404	-0.00769069	0	0	0	0	0	0	0	0.638986	1	1172.56	1595.65	93.85
var_156	16:70903789-70903789	G/C	HYDIN	HYDIN	NM_001270974.2	2895	AF-Q4G0P3-F13-model_v1_Repair.pdb	NA495K;	A	.	.	0.0140582	-1.16303	0.30367	0.330919	-0.104721	-0.0280256	-0.861841	-0.789432	0.00760333	0.147001	-0.0521347	0	0	1.18424e-15	-0.116064	0	-7.40149e-17	0	0	0	0	2.96059e-16	0	0.611153	1	1147.32	1604.69	93.66
var_156	16:70903789-70903789	G/C	HYDIN	HYDIN	NM_001270974.2	2895	AF-Q4G0P3-F14-model_v1_Repair.pdb	NA295K;	A	.	.	0.0375421	-0.863463	0.498683	0.110091	-0.278743	-0.259358	-0.666368	-1.08081	0.00751471	0.91079	-0.0996212	0	0	-1.18424e-15	-0.0056372	-0.0187129	-9.25186e-18	0	0	0	0	-9.4739e-15	0	0.625478	1	1160.31	1612.93	93.84
var_156	16:70903789-70903789	G/C	HYDIN	HYDIN	NM_001270974.2	2895	AF-Q4G0P3-F15-model_v1_Repair.pdb	NA95K;	A	.	.	0.0368376	-1.13325	0.267132	0.846279	-0.0122987	-0.134668	-1.11504	-0.714747	0.0459219	-0.0769839	-0.181063	0	0	0	-0.0577768	-0.00130306	-3.70074e-16	0	0	0	0	-3.55271e-15	0	0.722828	1	1248.6	1657.45	93.84
var_156	16:70903789-70903789	G/C	HYDIN	HYDIN	NM_001270974.2	2895	AF-Q4G0P3-F9-model_v1_Repair.pdb	NA1295K;	A	.	.	0.0211844	-0.841203	0.451312	-0.678223	-0.330262	-0.661341	-0.271719	-1.01392	0.00998277	1.82344	-0.0855613	0	0	-3.55271e-15	-0.0849117	-0.0576816	0	0	0	0	0	8.88178e-16	0	0.639209	1	1172.76	1622.84	92.59
var_157	16:70981562-70981562	T/C	HYDIN	HYDIN	NM_001270974.2	1447	AF-Q4G0P3-F2-model_v1_Repair.pdb	IA1247V;	A	.	.	0.00473318	1.42847	0.0173561	0.00445732	0.610814	-1.01844e-13	-0.0921024	1.30296	1.33453e-05	-0.568422	0.158871	0	0	-1.18424e-15	-0.00547719	0.000705553	2.22045e-15	0	0	0	0	5.92119e-16	0	0.945227	1	1452.51	1564.48	87.97
var_157	16:70981562-70981562	T/C	HYDIN	HYDIN	NM_001270974.2	1447	AF-Q4G0P3-F3-model_v1_Repair.pdb	IA1047V;	A	.	.	0.00190135	1.21074	0.0563997	5.68434e-14	0.631625	-8.28967e-15	-0.137077	1.29505	-0.00494095	-0.576495	-0.0580919	0	0	-2.36848e-15	0.00427453	0.00239811	-4.62593e-16	0	0	0	0	2.07242e-15	0	0.95764	1	1463.27	1518.31	88.55
var_157	16:70981562-70981562	T/C	HYDIN	HYDIN	NM_001270974.2	1447	AF-Q4G0P3-F4-model_v1_Repair.pdb	IA847V;	A	.	.	0.0132617	1.38924	0.0252813	0.0118559	0.605988	8.5502e-13	-0.0995911	1.3042	-0.00173797	-0.552712	0.106929	0	0	0	-0.0109818	4.5615e-06	2.07242e-14	0	0	0	0	-2.66454e-15	0	0.984643	1	1486.69	1543.96	85.11
var_157	16:70981562-70981562	T/C	HYDIN	HYDIN	NM_001270974.2	1447	AF-Q4G0P3-F5-model_v1_Repair.pdb	IA647V;	A	.	.	0.0174735	1.41542	0.0932593	0	0.712921	0	-0.265759	1.395	0.00037829	-0.578565	0.0543363	0	0	0	0.00384741	1.88132e-05	0	0	0	0	0	0	0	0.941371	1	1449.17	1545.32	89.02
var_157	16:70981562-70981562	T/C	HYDIN	HYDIN	NM_001270974.2	1447	AF-Q4G0P3-F6-model_v1_Repair.pdb	IA447V;	A	.	.	0.00907339	1.52523	0.0951807	0.00400236	0.664781	0	-0.134944	1.38869	0.00119881	-0.541194	0.0386593	0	0	0	0.00886313	-0.000314536	0	0	0	0	0	0	0	0.95026	0.951041	1456.88	1467.78	92.08
var_157	16:70981562-70981562	T/C	HYDIN	HYDIN	NM_001270974.2	1447	AF-Q4G0P3-F7-model_v1_Repair.pdb	IA247V;	A	.	.	0.00825648	1.44539	0.0713697	0	0.701105	0	-0.175064	1.42825	-0.00555345	-0.584439	-0.0173595	0	0	0	0.0270791	0.00124788	0	0	0	0	0	0	0	0.929103	1	1438.53	1508.01	92.81
var_157	16:70981562-70981562	T/C	HYDIN	HYDIN	NM_001270974.2	1447	AF-Q4G0P3-F8-model_v1_Repair.pdb	IA47V;	A	.	.	0.000303088	1.25735	0.0686003	-0.00238781	0.77053	-3.78956e-14	-0.247921	1.51871	-0.00679266	-0.681967	-0.178953	0	0	0	0.0175258	-0.000697167	3.55271e-15	0	0	0	0	-1.86517e-14	0	0.988852	1	1490.34	1530.59	93.07
var_158	16:81895821-81895821	G/T	PLCG2	PLCG2	NM_002661.5	363	AF-P16885-F1-model_v1_Repair.pdb	GA363W;	A	.	.	0.486435	5.29467	0.318073	0.483405	-1.86279	0.602065	-0.350022	-3.41556	7.701	0.945423	0.767964	0	0	0	-0.00569693	-0.01626	0.110907	0	0	0	0	-9.50319e-05	0	0	0.719569	0	1246.21	90.3
var_159	16:89227646-89227646	A/T	ZNF778	ZNF778	NM_182531.4	425	AF-Q96MU6-F1-model_v1_Repair.pdb	DA425V;	A	.	.	0.218915	0.473277	0.0253544	1.99737	-0.316054	0.413881	-0.304974	-0.766806	-0.110643	-0.603937	0.194093	0	0	-8.88178e-16	0.0873032	0.0376239	-0.142985	0	0	0	0	0.000669611	0	0.23255	0.423743	793.946	1064.93	90.02
var_160	16:89638169-89638169	G/T	DPEP1	DPEP1	NM_004413.4	395	AF-P16444-F1-model_v1_Repair.pdb	GA395W;	A	.	.	0.0593907	0.167324	-1.13687e-13	5.34328e-12	-0.161551	-7.81597e-14	0.223217	-0.258583	1.6757e-12	0.103946	0.258742	0	0	0	0.00155306	3.22113e-13	-1.1724e-13	0	0	0	0	-7.69755e-15	0	0	0.228687	0	801.962	40.78
var_161	17:1891848-1891848	T/A	RPA1	RPA1	NM_002945.5	523	AF-P27694-F1-model_v1_Repair.pdb	FA523I;	A	.	.	0.00362039	0.824044	0	0.0428715	0.550131	0.278592	-0.316199	0.783901	0.012364	-0.510342	-0.0224032	0	0	0	0.00512893	-0.0357344	0	0	0	0	0	0	0	0.307644	0.134825	1549.77	925.524	92.86
var_162	17:6770770-6770770	C/A	XAF1	XAF1	NM_001353135.1	212	AF-Q6GPH4-F1-model_v1_Repair.pdb	PA212Q;	A	.	.	0.0311838	0.0325361	-0.512411	-0.512411	-0.118871	0	0.31147	-0.080529	4.14483e-15	0.55812	0.36891	0	0	0	0.0182593	0	0	0	0	0	0	0	0	0.0207397	0.199223	487.502	930.648	37.71
var_163	17:7023754-7023754	T/G	BCL6B	BCL6B	NM_181844.4	28	AF-Q8N143-F1-model_v1_Repair.pdb	LA28R;	A	.	.	0.0142355	0.0748398	0.0282094	-0.451029	-0.243096	-0.656623	0.709322	0.357366	0.00135447	0.344283	0.0609659	0	0	0	0.0752326	-0.0833929	-0.151144	0	0	0	0	4.44089e-15	0	0.506578	0.400741	1069.24	1100.89	35.75
var_164	17:7323083-7323083	T/G	NEURL4	NEURL4	NM_032442.3	820	AF-Q96JN8-F1-model_v1_Repair.pdb	NA820H;	A	.	.	0.0144452	0.23531	0	0	-0.0673574	7.10543e-15	0.093416	-0.0546178	0.00175295	0.010814	0.202964	0	0	0	-0.000444363	0.0117567	0	0	0	0	0	0.0487825	0	0.0284867	0.344313	618.837	1014.14	80.93
var_165	17:7675084-7675084	G/C	TP53	TP53	NM_000546.5	176	AF-P04637-F1-model_v1_Repair.pdb	CA176W;	A	.	.	2.27231	8.5169	0.702412	0.0856118	-1.77659	-0.235182	3.10429	-2.31931	7.82121	0.181792	-0.00282157	0	0	0	0.939457	0.113373	-6.21725e-15	0	0	0	0	0.0160187	0	1	0.951709	750.922	1463.59	96.44
var_166	17:8104144-8104144	C/T	ALOXE3	ALOXE3	NM_021628.2	586	AF-Q9BYJ1-F1-model_v1_Repair.pdb	AA586T;	A	.	.	0.180931	2.62883	-0.0426893	-0.00710019	-0.664618	-0.020752	1.68222	-0.710976	1.59231	0.512885	0.245254	0	0	0	0.042298	0.0701398	-1.27898e-13	0	0	0	0	-8.88178e-15	0	1	1	382.83	1676.23	98.7
var_167	17:11652805-11652805	C/A	DNAH9	DNAH9	NM_001372.4	800	AF-Q9NYC9-F1-model_v1_Repair.pdb	LA800I;	A	.	.	0.427396	2.29732	-2.65162e-05	0	0.098033	0.101496	-0.0719844	0.194896	1.92747	-0.0588379	0.076	0	0	0	0.0302744	0.114773	1.42109e-14	0	0	0	0	0	0	0.886936	1	1401.29	1637.72	91.01
var_167	17:11652805-11652805	C/A	DNAH9	DNAH9	NM_001372.4	800	AF-Q9NYC9-F2-model_v1_Repair.pdb	LA600I;	A	.	.	0.071956	1.22711	-0.0710186	0.00127471	-0.107941	0.0350856	0.103473	-0.173063	1.29452	0.00321923	0.0732927	0	0	0	0.0691544	0.21513	-0.000880283	0	0	0	0	-2.4869e-14	0	0.82902	1	1350.73	1614.06	89.4
var_167	17:11652805-11652805	C/A	DNAH9	DNAH9	NM_001372.4	800	AF-Q9NYC9-F3-model_v1_Repair.pdb	LA400I;	A	.	.	0.00240125	2.28517	-0.0693945	-7.57912e-14	0.00173326	0.0867915	0.103966	0.0739674	2.04392	-0.032098	0.076	0	0	0	0.000285601	0.218653	-4.59484e-13	0	0	0	0	-2.96059e-15	0	0.903444	1	1415.71	1661.77	91.58
var_167	17:11652805-11652805	C/A	DNAH9	DNAH9	NM_001372.4	800	AF-Q9NYC9-F4-model_v1_Repair.pdb	LA200I;	A	.	.	0.431335	2.23177	-0.0383437	5.87382e-13	0.0270288	0.0789095	-0.0423864	0.0365579	2.12596	-0.043854	0.076	0	0	0	0.011901	0.121987	-9.4739e-15	0	0	0	0	1.95399e-14	0	0.908536	1	1420.15	1676.19	91.26
var_168	17:16234046-16234046	C/T	PIGL	PIGL	NM_004278.4	104	AF-Q9Y2B2-F1-model_v1_Repair.pdb	SA104F;	A	.	.	0.00454774	-0.0106612	-0.00437681	0	-0.213422	0	0.11557	-0.406486	0.00129692	0.104365	0.3901	0	0	0	0.00229184	0.117022	0	0	0	0	0	0	0	0	0.309707	270.397	905.658	97.68
var_169	17:29073868-29073868	C/A	TIAF1	TIAF1	NM_004740.3	111	AF-O95411-F1-model_v1_Repair.pdb	GA111V;	A	.	.	1.84486e-05	-0.0321651	0	0	-0.269536	0	0.375027	-0.372938	7.24502e-05	0.0428753	0.192335	0	0	0	0	0	0	0	0	0	0	0	0	0	0.0177683	0	611.08	29.41
var_170	17:30216213-30216213	C/T	SLC6A4	SLC6A4	NM_001045.6	281	AF-P31645-F1-model_v1_Repair.pdb	VA281M;	A	.	.	0.41174	-0.0160674	-0.158401	0.135871	-0.52467	-0.0280651	0.100544	-0.535021	0.180629	0.81685	0.0711434	0	0	0	-0.0770609	0.0840964	0.00211337	0	0	0	0	5.18104e-16	0	0.903111	1	1065.61	1639.92	96.3
var_171	17:39788307-39788307	G/C	IKZF3	IKZF3	NM_012481.5	220	AF-Q9UKT9-F1-model_v1_Repair.pdb	HA220Q;	A	.	.	0.659535	-0.374225	-0.527549	-1.37385	0.453827	-0.0502648	-0.225626	0.701367	0.406033	0.804882	-0.390852	0	0	1.77636e-15	-0.0404306	0.0155126	-0.000229351	0	0	0	0	-0.131532	0	0.886333	0.978389	2104.62	1485.65	80.59
var_172	17:40162042-40162042	G/A	CASC3	CASC3	NM_007359.5	166	AF-O15234-F1-model_v1_Repair.pdb	GA166D;	A	.	.	0.0163712	0.236628	0.748756	0.748756	0.191414	-0.123079	-0.636434	0.115068	0.00304369	-0.671118	-0.115862	0	0	0	-0.023918	-1.56319e-13	-1.11022e-16	0	0	0	0	1.77636e-15	0	0	0.296947	0	863.737	56.09
var_173	17:43513449-43513449	G/A	DHX8	DHX8	NM_004941.3	864	AF-Q14562-F1-model_v1_Repair.pdb	VA864I;	A	.	.	0.399721	-0.493138	-0.114125	-0.11409	-0.574971	-0.00545169	0.324718	-1.04114	0.167774	0.517466	0.222445	0	0	-4.44089e-16	0.124234	0.0941591	2.07715e-12	0	0	0	0	-1.33227e-15	0	0.691081	0.912667	935.633	1439.22	85.14
var_174	17:45475112-45475112	C/A	PLEKHM1.2	PLEKHM1	NM_014798.3.3	304	AF-Q9Y4G2-F1-model_v1_Repair.pdb	RA304L;	A	.	.	0.0366952	0.496514	2.6148e-12	1.75104	0.160479	0.93529	-0.650473	-0.0191868	-0.00792345	-1.40292	-0.203517	0	0	-1.06581e-14	0.00557703	2.38742e-12	-0.0718543	0	0	0	0	-2.22045e-15	0	0.06849	0.220232	1114.09	900.359	42.26
var_175	17:53824216-53824216	T/C	KIF2B	KIF2B	NM_032559.5	395	AF-Q8N4N8-F1-model_v1_Repair.pdb	CA395R;	A	.	.	0.0676479	-0.172066	-0.280938	-0.547051	-0.368066	-0.356844	0.653231	-0.419642	0.00345745	0.695476	0.264614	0	0	0	0.0643069	0.150001	0.119392	0	0	0	0	-1.40628e-14	0	0.0410014	0.440942	285.845	1078.47	93.55
var_176	17:58520443-58520443	T/A	SEPTIN4	SEPTIN4	NM_004574.4	474	AF-O43236-F1-model_v1_Repair.pdb	MA474L;	A	.	.	0.0067131	0.0352089	0.00115525	0	0.302358	0	-0.206061	0.37252	-0.00630685	-0.246139	-0.1824	0	0	0	8.32418e-05	-0.0473059	0	0	0	0	0	0	0	0.44887	1	1007.84	1538.07	82.47
var_177	17:59079810-59079810	T/C	TRIM37	TRIM37	NM_015294.6	187	AF-O94972-F1-model_v1_Repair.pdb	EA187G;	A	.	.	0.00503627	1.0008	0.0828661	2.84217e-14	0.645461	0.337325	-0.767229	0.889502	-0.00394578	-0.545251	0.3572	0	0	-5.92119e-16	0.004868	-0.621433	3.19744e-14	0	0	0	0	7.40149e-16	0	0.144287	0.827431	851.567	1373.51	95.95
var_178	17:63918392-63918392	C/T	GH1	GH1	NM_000515.5	42	AF-P01241-F1-model_v1_Repair.pdb	RA42H;	A	.	.	0.515187	1.81744	0.0615038	1.612	0.305389	0.11088	0.156846	0.10193	0.133456	-1.04137	0.266	0	0	0	-0.147983	-0.0142557	-0.0273945	0	5.92119e-16	0	0	0.286181	0	0.504771	1	1821.74	1637.55	96.81
var_179	17:75003997-75003997	A/G	CDR2L	CDR2L	NM_014603.3	441	AF-Q86X02-F1-model_v1_Repair.pdb	KA441E;	A	.	.	0.0248508	0.198509	-0.0156385	0.615509	-0.0126931	0.618935	-0.0539718	-0.0551719	-2.41074e-05	-0.745141	-0.0912	0	0	0	-0.0121407	0.0258604	-0.0499539	0	0	0	0	1.4803e-15	0	0.0794405	0.735561	833.847	1314.1	89.57
var_180	17:75320403-75320403	G/A	GRB2	GRB2	NM_002086.5	207	AF-P62993-F1-model_v1_Repair.pdb	RA207C;	A	.	.	0.0890487	0.778302	0.800733	0.70493	0.586314	0.146558	-0.826984	0.645244	-0.0553044	-0.916962	-0.25945	0	0	0	-0.0467759	-0.198301	0	0	0	0	0	0	0	0.313571	0.889724	1511.61	1415.2	89.97
var_181	17:76391809-76391809	G/T	UBE2O	UBE2O	NM_022066.4	1052	AF-Q9C0C9-F1-model_v1_Repair.pdb	TA1052K;	A	.	.	0.0355379	-0.817834	-0.0071121	-2.82503e-08	-0.132675	-0.00380342	0.0800687	-0.231187	-4.02641e-14	0.03611	-0.533793	0	0	0	-0.0192229	-0.0274	-0.00621934	0	0	0	0	3.84877e-15	0	0	0.306844	419.965	991.224	85.02
var_182	17:78451633-78451633	T/G	DNAH17	DNAH17	NM_173628.4	3524	AF-Q9UFH2-F12-model_v1_Repair.pdb	KA1324Q;	A	.	.	0.00485342	0.271503	-3.4864e-12	-1.32635e-13	0.0609116	0.0213086	0.039426	0.185882	-0.00191083	-0.0911346	0.0152	0	0	0	-0.00622438	-0.0287824	0.0484055	0	0	0	0	-0.000361518	0	0.139296	0.51749	901.543	1160.8	89.78
var_182	17:78451633-78451633	T/G	DNAH17	DNAH17	NM_173628.4	3524	AF-Q9UFH2-F13-model_v1_Repair.pdb	KA1124Q;	A	.	.	0.0061753	0.235687	-0.000239451	-2.84217e-13	0.0446661	0.00727208	0.03892	0.153314	0.0025656	-0.0622097	0.0152	0	0	0	-0.0112148	-0.0319892	0.0474138	0	0	0	0	-3.67114e-14	0	0.108077	0.504183	866.235	1151.44	90.54
var_182	17:78451633-78451633	T/G	DNAH17	DNAH17	NM_173628.4	3524	AF-Q9UFH2-F14-model_v1_Repair.pdb	KA924Q;	A	.	.	0.0129956	0.255731	0	0	0.0488539	0.0217058	0.0505796	0.164531	0.0019171	-0.0842991	0.0152	0	0	0	-0.0101256	-0.0336007	0.0473689	0	0	0	0	0	0	0.117617	0.497288	877.025	1146.59	90.77
var_182	17:78451633-78451633	T/G	DNAH17	DNAH17	NM_173628.4	3524	AF-Q9UFH2-F15-model_v1_Repair.pdb	KA724Q;	A	.	.	0.00461573	0.129281	2.56009e-06	3.78956e-14	0.101936	0.0192251	-0.0157762	0.221551	-0.0103874	-0.103764	-0.1292	0	0	0	-0.00139147	-0.0395277	0.0471712	0	0	0	0	-8.47079e-05	0	0.144772	0.504464	907.737	1151.64	91
var_182	17:78451633-78451633	T/G	DNAH17	DNAH17	NM_173628.4	3524	AF-Q9UFH2-F16-model_v1_Repair.pdb	KA524Q;	A	.	.	0.00578892	0.489038	0.864792	0.879	0.152173	-0.101354	-0.484907	0.144569	0.00583109	-0.912602	-0.1292	0	0	0	-0.00236241	-0.100889	0.0730984	0	0	0	0	0	0	0.160761	0.595957	925.821	1215.96	90.81
var_182	17:78451633-78451633	T/G	DNAH17	DNAH17	NM_173628.4	3524	AF-Q9UFH2-F17-model_v1_Repair.pdb	KA324Q;	A	.	.	0.00959556	0.195256	-0.00187546	-9.4739e-14	0.110546	0.0301264	-0.0282075	0.23158	-0.0175084	-0.126165	-0.038	0	0	0	-0.00892096	-0.0446371	0.0481503	0	0	0	0	-0.00446965	0	0.138349	0.52538	900.472	1166.34	91.56
var_183	17:78698340-78698340	G/C	CYTH1	CYTH1	NM_004762.3	247	AF-Q15438-F1-model_v1_Repair.pdb	PA247R;	A	.	.	0.315461	2.84393	0.227984	0.246578	-0.328693	-0.858123	1.66162	0.281349	-0.080383	0.781684	0.933467	0	0	0	0.0968325	-0.144187	-0.118389	0	0	0	0	-4.44089e-16	0	0.79911	0.655145	994.221	1254.81	68.59
var_184	18:6859858-6859858	T/G	ARHGAP28	ARHGAP28	NM_001366230.1	229	AF-Q9P2N2-F1-model_v1_Repair.pdb	DA229E;	A	.	.	0.00995339	-0.0289267	-0.142805	-0.142805	-0.162306	0.0400351	0.307396	-0.169473	0.00496551	0.247669	-0.00659329	0	0	0	-0.00501054	0	0	0	0	0	0	0	0	0	0.13117	577.196	844.033	35.53
var_185	18:14106226-14106226	A/C	ZNF519	ZNF519	NM_145287.4	105	AF-Q8TB69-F1-model_v1_Repair.pdb	LA105W;	A	.	.	0.0535525	-0.75109	-0.028305	-2.28037e-11	-0.345612	-0.00272531	-0.1846	-0.599283	0.126366	0.377692	-0.153627	0	0	-1.4803e-16	0.0589616	0.115181	4.20892e-05	0	0	0	0	-5.32907e-14	0	0	0.0831934	620.51	889.407	23.7
var_186	18:26274804-26274804	G/T	TAF4B	TAF4B	NM_005640.3	247	AF-Q92750-F1-model_v1_Repair.pdb	VA247F;	A	.	.	0.0505029	-0.476875	0.00164612	-1.32635e-13	-0.501138	-5.80277e-14	0.161993	-0.837304	0.00331388	0.424049	0.342908	0	0	0	-0.0723436	-0.0135508	2.36848e-15	0	0	0	0	-3.70074e-16	0	0	0.263097	492.062	987.115	31.84
var_187	18:33661718-33661718	C/A	ASXL3	ASXL3	NM_030632.3	153	AF-Q9C0F0-F1-model_v1_Repair.pdb	TA153N;	A	.	.	0.00121545	0.0489767	7.57912e-14	2.84217e-13	0.192679	2.4869e-14	-0.282473	0.231894	-0.0152937	-0.0933865	0.0120729	0	0	-2.84217e-14	0.00348429	-0.0396949	-7.99361e-15	0	0	0	0	-5.59552e-14	0	0.190716	0.716372	617.579	1291.82	48.75
var_188	18:46005516-46005516	C/G	PSTPIP2	PSTPIP2	NM_024430.4	124	AF-Q9H939-F1-model_v1_Repair.pdb	DA124H;	A	.	.	0.0169799	-0.0891886	-0.90217	-0.791764	-0.302358	-0.118416	0.929774	-0.178332	3.26554e-13	0.646351	0.2736	0	0	0	0.000204762	0.196786	0.0971765	0	0	0	0	0.256747	0	0.0320246	0.708586	609.463	1279.98	98.29
var_189	18:50251535-50251535	G/C	CFAP53	CFAP53	NM_145020.5	241	AF-Q96M91-F1-model_v1_Repair.pdb	IA241M;	A	.	.	0.00499252	-0.0570866	0.0319158	4.73695e-15	-0.025282	5.92119e-15	-0.170006	-0.0762265	0.00699115	0.0690508	0.1064	0	0	0	7.03578e-05	-0.054644	7.40149e-16	0	0	0	0	2.96059e-16	0	0.491162	0.988856	1058.84	1492.67	95.6
var_190	18:77105212-77105212	G/T	MBP	MBP	NM_001025101.2	17	AF-P02686-F1-model_v1_Repair.pdb	TA17K;	A	.	.	0.0783382	-0.17485	-0.243283	-0.243283	-0.0518121	-0.0205739	0.105084	-0.0823769	0.0134158	0.253096	0.0942529	0	0	0	0.000631438	2.36848e-14	7.40149e-17	0	0	0	0	-4.44089e-16	0	0	0.040836	436.345	795.974	59.45
var_191	19:1051472-1051472	G/T	ABCA7	ABCA7	NM_019112.4	950	AF-Q8IZY2-F1-model_v1_Repair.pdb	VA950L;	A	.	.	0.0210721	-1.38383	-0.0104121	-0.0304045	-0.711982	0.00136897	0.278568	-1.41095	0.0151764	0.538676	-0.0988	0	0	0	0.0449359	0.0939269	0	0	0	0	0	0	0	0.829644	0.959745	1020.57	1471.98	89.48
var_192	19:6854097-6854097	G/T	VAV1	VAV1	NM_005428.4	828	AF-P15498-F1-model_v1_Repair.pdb	RA828L;	A	.	.	0.00730764	-0.0425678	-0.0241618	-9.28443e-13	-0.101855	0.16874	0.34366	-0.1868	0.000256234	-0.035184	-0.194161	0	0	0	-0.0130634	0.0079056	3.31587e-14	0	0	0	0	5.92119e-14	0	0.101654	0.815327	1167.88	1357.99	81.9
var_193	19:6919607-6919607	T/C	ADGRE1	ADGRE1	NM_001974.5	494	AF-Q14246-F1-model_v1_Repair.pdb	FA494L;	A	.	.	0.0611903	1.36953	0.110691	0.000637687	0.781243	-0.026472	-0.244857	0.861677	-0.025918	0.180177	-0.303559	0	0	-7.40149e-17	0.0399527	-0.204228	-0.00404679	0	-8.05282e-14	0	0	-7.40149e-15	0	0.93856	0.765117	2529.58	1344.04	82.86
var_194	19:10113933-10113933	T/G	P2RY11	P2RY11	NM_002566.5	107	AF-Q96G91-F1-model_v1_Repair.pdb	FA107C;	A	.	.	0.0678406	3.34247	0.0147153	-0.00904233	1.03527	8.34296e-13	0.016145	2.16532	0.0326551	-0.236357	0.3192	0	0	0	0.00112342	-0.00263062	0.00343714	0	-3.55271e-14	0	0	8.88178e-16	0	0.969903	1	2578.26	1706.7	95.25
var_195	19:10492022-10492022	C/A	KEAP1	KEAP1	NM_012289.4	294	AF-Q14145-F1-model_v1_Repair.pdb	DA294Y;	A	.	.	0.0669785	4.46507	1.17037	1.0686	-0.407733	0.344754	0.230273	-0.853854	0.0154525	0.062246	0.55221	0	0	0	-0.107615	0.162363	2.39038	0	0	0	0	0	0	0.415117	0.65488	961.908	1239.43	83.77
var_196	19:15659284-15659284	C/A	CYP4F3	CYP4F3	NM_000896.3	488	AF-Q08477-F1-model_v1_Repair.pdb	RA488S;	A	.	.	0.0287004	3.90179	-0.753731	4.38537	1.52397	0.184619	-1.53972	1.87782	-0.0609861	-1.75586	-0.303476	0	0	0	0.102812	-0.0777641	0.240977	0	0	0	0	2.36848e-14	0	0.48709	0.895773	1793.06	1419.85	96.72
var_197	19:16571520-16571520	T/A	SLC35E1	SLC35E1	NM_024881.5	162	AF-Q96K37-F1-model_v1_Repair.pdb	SA162C;	A	.	.	0.156812	-0.167793	0.423554	0.320771	-0.244854	0.0179926	-0.317761	-0.534798	-0.172723	-0.057816	0.310285	0	0	0	0.0848576	0.0884609	0.00269929	0	0	0	0	0	0	0.258808	0.573695	394.969	1132.95	82.8
var_198	19:18893433-18893433	G/T	CERS1	CERS1	NM_021267.5	131	AF-P27544-F1-model_v1_Repair.pdb	PA131Q;	A	.	.	0.308649	2.59859	-0.619321	-0.69164	-0.884621	-0.0637105	1.63271	-0.566583	0.776848	1.416	1.46286	0	0	0	0.12122	-0.283915	0.0148317	0	0	0	0	2.66454e-15	0	0.687906	0.938971	921.827	1456.61	95.98
var_199	19:19199229-19199229	G/A	RFXANK	RFXANK	NM_001370233.1	236	AF-O14593-F1-model_v1_Repair.pdb	RA236Q;	A	.	.	0.0784116	0.0636335	-0.195664	0.490656	0.124938	0.119495	-0.0566568	0.14392	-0.000744638	-0.445938	-0.0608	0	0	0	-0.0171782	0.0524387	-0.038393	0	0	0	0	-4.44089e-16	0	0.0661671	0.70334	1110.32	1271.87	98.43
var_200	19:21423933-21423933	G/T	ZNF493	ZNF493	NM_175910.7	297	AF-Q6ZR52-F1-model_v1_Repair.pdb	RA297I;	A	.	.	0.0191639	2.67271	1.12888	1.48511	0.49304	0.238529	-1.63036	-0.767532	2.17123	-1.11315	0.0499092	0	0	0	0.776018	-0.149467	-0.158964	0	0	0	0	-5.92119e-16	0	0.604606	0.987507	1983.67	1490.39	90.2
var_201	19:21807691-21807691	T/A	ZNF43	ZNF43	NM_003423.4.2	782	AF-P17038-F1-model_v1_Repair.pdb	KA782N;	A	.	.	0.159394	1.31078	-0.258994	-0.27593	0.15252	0.135033	0.539767	0.753228	0.029376	-0.111704	0.183855	0	0	0	0.00278639	-0.179451	0.160843	0	0	0	0	0	0	0.33173	0.949048	1119.19	1464.18	81.9
var_202	19:21971231-21971231	A/C	ZNF208	ZNF208	NM_007153.3	1268	AF-O43345-F1-model_v1_Repair.pdb	FA1268C;	A	.	.	0.0602645	2.09653	0.153104	-0.00259831	0.948524	-0.0336977	-0.530959	1.73887	-0.00829646	-0.0142838	-0.153905	0	0	0	0.036366	-0.178488	-0.0433031	0	0	0	0	0.00671315	0	0.811867	1	2332.83	1692.34	84.04
var_203	19:22316577-22316577	G/T	ZNF729	ZNF729	NM_001242680.2	1054	AF-A6NN14-F1-model_v1_Repair.pdb	GA1054C;	A	.	.	0.000252088	3.52801	0.0111785	0.00156431	-0.124013	-3.43429e-14	0.379148	-0.0685763	1.26297	0.061275	2.00381	0	0	5.55112e-17	0.000650807	0.11615	8.4673e-14	0	0	0	0	-3.31587e-14	0	0	0.466611	0	1017.28	84.11
var_204	19:37413933-37413933	T/A	ZNF569	ZNF569	NM_152484.3	242	AF-Q5MCW4-F1-model_v1_Repair.pdb	YA242F;	A	.	.	0.0038827	-0.274842	-0.0126176	2.84217e-14	-0.11238	2.20268e-13	0.0825926	-0.182634	0.00370627	-0.0921699	0.0391486	0	0	0	-0.000488433	0.0178283	4.89978e-14	0	0	0	0	2.13163e-14	0	0.489058	0.856484	2112.49	1404.71	80.22
var_205	19:38532720-38532720	T/G	RYR1	RYR1	NM_000540.3	3748	AF-P21817-F13-model_v1_Repair.pdb	VA1348G;	A	.	.	0.00390268	0.311305	0	0	0.385489	0	-0.774127	0.375043	0	-0.173938	0.503126	0	0	0	-0.00428739	0	0	0	0	0	0	0	0	0.0466591	0.321818	540.602	1027.99	52.33
var_205	19:38532720-38532720	T/G	RYR1	RYR1	NM_000540.3	3748	AF-P21817-F14-model_v1_Repair.pdb	VA1148G;	A	.	.	0.000607529	-0.142768	5.30539e-13	-9.85286e-13	0.309685	-0.00237625	-0.751801	0.233344	1.54289e-05	-0.0434749	0.112324	0	0	-6.245e-17	-0.000484269	3.63768e-06	-8.52651e-14	0	0	0	0	-2.66454e-15	0	0	0.381599	477.559	1069.59	44.9
var_205	19:38532720-38532720	T/G	RYR1	RYR1	NM_000540.3	3748	AF-P21817-F15-model_v1_Repair.pdb	VA948G;	A	.	.	0.00263864	-0.0748709	-0.00722443	-0.0071908	0.315205	0.00059426	-0.759009	0.258374	-0.000191727	-0.0481665	0.16874	0	0	0	0.00409639	0.000203402	-9.68185e-05	0	0	0	0	4.29286e-15	0	0	0.345648	468.152	1044.57	47.03
var_205	19:38532720-38532720	T/G	RYR1	RYR1	NM_000540.3	3748	AF-P21817-F16-model_v1_Repair.pdb	VA748G;	A	.	.	0.0416919	-0.0030958	-0.028935	-0.0291152	0.368692	0.00657663	-0.775912	0.341532	0.0249933	-0.067924	0.185747	0	0	0	-0.029504	-0.000259414	0.000752661	0	0	0	0	1.18424e-15	0	0	0.296481	474.459	1010.35	41.98
var_205	19:38532720-38532720	T/G	RYR1	RYR1	NM_000540.3	3748	AF-P21817-F17-model_v1_Repair.pdb	VA548G;	A	.	.	0.00571859	-0.0789938	3.03165e-13	2.46321e-13	0.479629	-0.0124108	-0.865712	0.558549	0.00011594	-0.271385	0.0749309	0	0	0	-0.0471014	-0.0156836	0.00438973	0	0	0	0	8.28967e-15	0	0.050539	0.353351	542.98	1049.93	56.91
var_205	19:38532720-38532720	T/G	RYR1	RYR1	NM_000540.3	3748	AF-P21817-F18-model_v1_Repair.pdb	VA348G;	A	.	.	0.00113563	0.145385	0	0	0.338716	0	-0.772093	0.299555	-7.53174e-05	-0.0356915	0.315989	0	0	0	-0.00101491	0	0	0	0	0	0	0	0	0	0.362062	483.581	1056	51.7
var_205	19:38532720-38532720	T/G	RYR1	RYR1	NM_000540.3	3748	AF-P21817-F19-model_v1_Repair.pdb	VA148G;	A	.	.	0.00259793	0.0488342	-0.131268	-0.131268	0.288979	0.00530769	-0.618289	0.231811	0	0.123271	0.292982	0	0	0	-0.00576864	0	-0.00692216	0	0	0	0	3.07902e-14	0	0	0.18125	453.581	930.15	69.28
var_206	19:40613975-40613975	G/C	LTBP4	LTBP4	NM_001042544.1	940	AF-Q8N2S1-F1-model_v1_Repair.pdb	GA940R;	A	.	.	0.593638	9.28935	-0.425272	0.588571	-1.23192	-0.044172	1.42789	-1.54695	6.8552	0.659166	2.62228	0	0	-7.10543e-15	0.3758	0.18658	0	0	0	0	0	0.00874293	0	0	0.570995	0	1111.75	72.73
var_207	19:43461476-43461476	G/T	LYPD3	LYPD3	NM_014400.3	306	AF-O95274-F1-model_v1_Repair.pdb	RA306S;	A	.	.	0.000615077	0.570427	0	-1.42109e-14	0.312356	0.15977	-0.133836	0.602229	-5.92119e-16	-0.326982	-0.0426143	0	0	0	-0.000496082	0	0	0	0	0	0	0	0	0.0377295	0.211924	1064.2	893.97	42.89
var_208	19:44067107-44067107	C/T	ZNF223	ZNF223	NM_013361.6	427	AF-Q9UK11-F1-model_v1_Repair.pdb	PA427S;	A	.	.	0.0257975	1.42965	-0.00170185	-1.263	0.755505	0.00312179	0.0270611	1.61437	-0.0131907	0.271414	0.0505006	0	0	0	0.00303181	0.639117	-0.0174553	0	0	0	0	-5.50671e-14	0	0.560002	0.437364	838.561	1099.97	66.16
var_209	19:45591730-45591730	A/G	GPR4	GPR4	NM_005282.3	46	AF-P46093-F1-model_v1_Repair.pdb	VA46A;	A	.	.	0.0321044	1.18098	0.0793135	0	0.84204	-0.000839546	-0.52667	1.59021	-0.00235251	-0.565655	-0.230168	0	0	0	-0.00489567	-0.297582	-2.36848e-14	0	0	0	0	7.25346e-15	0	0.688825	1	934.25	1503.26	93.28
var_210	19:51003203-51003203	C/A	KLK9	KLK9	NM_012315.2	221	AF-Q9UKQ9-F1-model_v1_Repair.pdb	GA221C;	A	.	.	0.00212697	2.92173	-0.196857	-0.220666	-1.05664	4.14483e-15	0.928125	-1.306	2.06816	0.714944	1.97901	0	0	0	0.0116452	0.0870425	0	0	0	0	0	-1.18424e-14	0	0	0.253561	0	824.473	91.34
var_211	19:52415513-52415513	G/T	ZNF528	ZNF528	NM_032423.3	221	AF-Q3MIS6-F1-model_v1_Repair.pdb	VA221F;	A	.	.	0.0191249	0.237556	-0.150418	-0.183629	0.0402922	0.0492904	0.0412871	0.296658	-0.0655838	0.220577	0.106606	0	0	0	-0.117524	-0.051118	-3.55271e-15	0	0	0	0	-1.68754e-14	0	0.511898	0.561746	825.793	1194.98	79.07
var_212	19:55274530-55274530	C/A	HSPBP1	HSPBP1	NM_012267.5	170	AF-Q9NZL4-F1-model_v1_Repair.pdb	GA170C;	A	.	.	0.588373	4.95154	-0.0463192	0.34399	-0.902024	0.0507249	0.498334	-1.29862	5.16912	1.00711	0.0819947	0	0	2.35922e-16	-0.00773674	0.15933	0.0549752	0	0	0	0	6.43929e-15	0	0	1	0	1634.31	97.53
var_213	19:56027153-56027153	G/T	NLRP5	NLRP5	NM_153447.4	307	AF-P59047-F1-model_v1_Repair.pdb	GA307V;	A	.	.	0.00038017	0.0810352	-0.0109052	0	-0.591329	0	0.577861	-0.86011	5.7312e-05	0.365748	0.209178	0	0	0	0.390534	0.436617	0	0	0	0	0	0	0	0	0.316552	0	881.48	85.24
var_214	19:56576738-56576738	A/T	ZNF470	ZNF470	NM_001001668.4	103	AF-Q6ECI4-F1-model_v1_Repair.pdb	KA103N;	A	.	.	0.0082233	0.224405	-6.63173e-13	-3.50534e-13	0.230887	0.0459486	-0.11148	0.427447	-0.000288384	-0.235338	-0.147172	0	0	0	0.0144017	2.38742e-12	-2.73559e-13	0	0	0	0	-7.99361e-14	0	0.075867	0.166584	829.806	914.108	25.38
var_215	19:57320860-57320860	G/A	ZNF543	ZNF543	NM_213598.4	3	AF-Q08ER8-F1-model_v1_Repair.pdb	AA3T;	A	.	.	2.188e-05	0.00355021	0	0	-0.062127	0	0.131117	-0.0411045	0	0.00475765	-0.0291385	0	0	0	4.53607e-05	0	0	0	0	0	0	0	0	0.00846947	0.131588	122.16	798.324	32.58
var_216	19:57371893-57371893	C/T	ZNF547	ZNF547	NM_173631.3	46	AF-Q8IVP9-F1-model_v1_Repair.pdb	LA46F;	A	.	.	0.00108361	0.395042	8.35598e-12	0	-0.0740126	0	-0.0295336	0.0171678	0.00133549	0.172823	0.325828	0	0	0	-0.015852	-0.0245989	-0.00271419	0	0	0	0	0	0	0.365955	0.991802	946.479	1494.54	63.88
var_217	19:58548509-58548509	G/A	TRIM28	TRIM28	NM_005762.3	414	AF-Q13263-F1-model_v1_Repair.pdb	GA414S;	A	.	.	0.00335544	3.10821	3.03165e-13	-3.60008e-13	-0.291208	1.89478e-13	0.367378	-0.250912	1.35361	0.160525	1.76882	0	0	0	9.4739e-15	-7.57912e-14	-3.43429e-14	0	0	0	0	-2.81256e-14	0	0	0.13481	0	717.003	49.82
var_218	2:1239744-1239744	A/G	SNTG2	SNTG2	NM_018968.4	286	AF-Q9NY99-F1-model_v1_Repair.pdb	MA286V;	A	.	.	0.0426814	0.755256	0.21538	0	0.569521	0	-0.373618	0.884373	-0.0188364	-0.432623	-0.0890314	0	0	0	9.10774e-05	-0.0724279	0	0	0	0	0	0	0	0.276053	0.712962	853.515	1298.79	90.28
var_219	2:11215635-11215635	C/A	ROCK2	ROCK2	NM_004850.5	491	AF-O75116-F1-model_v1_Repair.pdb	RA491L;	A	.	.	0.00668182	-0.531765	-0.0710908	1.23161e-12	-0.188652	0.323044	0.138283	-0.431178	-0.00858059	-0.191438	-0.1216	0	0	-4.44089e-16	0.0194483	0.0790823	-2.4869e-14	0	0	0	0	1.02141e-14	0	0.116263	0.971408	1191.58	1478.01	69.96
var_220	2:26474644-26474644	C/A	OTOF	OTOF	NM_194248.3	1053	AF-Q9HC10-F1-model_v1_Repair.pdb	AA1053S;	A	.	.	0.0426781	0.067302	-0.0200361	-1.29213	-0.261445	0	1.00372	0.37454	0.0722453	0.529654	-0.340245	0	0	0	0.000999301	0	0	0	0	0	0	0	0	0.791129	0.792176	321.738	1332.08	86.23
var_221	2:54629963-54629963	A/T	SPTBN1	SPTBN1	NM_003128.3	914	AF-Q01082-F1-model_v1_Repair.pdb	QA914L;	A	.	.	0.038222	-0.236877	0.494752	0.514161	0.0226189	0	-0.176589	-0.265312	-0.00589613	-0.573319	-0.256598	0	0	0	0.00930522	-0.210624	-4.26326e-14	0	0	0	0	0	0	0.0675674	0.669096	808.297	1261.75	73
var_222	2:61222624-61222624	G/A	USP34	USP34	NM_014709.4	2597	AF-Q70CQ2-F10-model_v1_Repair.pdb	PA797S;	A	.	.	0.00637621	1.43305	-3.56219e-12	-1.263	0.112424	2.36848e-15	0.455066	0.586083	0.00598179	0.198421	1.33237	0	0	0	0.00570179	0.79977	-4.9738e-14	0	0	0	0	1.24345e-14	0	0.34809	0.833043	700.607	1381.29	78.02
var_222	2:61222624-61222624	G/A	USP34	USP34	NM_014709.4	2597	AF-Q70CQ2-F11-model_v1_Repair.pdb	PA597S;	A	.	.	0.000676941	1.45961	-8.86757e-12	-1.2585	0.146942	0.00116294	0.431284	0.655799	0.000177325	0.273374	1.16567	0	0	2.96059e-16	0.0437018	0.920644	-9.28443e-13	0	0	0	0	-2.84217e-14	0	0.384689	0.89226	724.433	1423.4	76.3
var_222	2:61222624-61222624	G/A	USP34	USP34	NM_014709.4	2597	AF-Q70CQ2-F12-model_v1_Repair.pdb	PA397S;	A	.	.	0.0281992	1.29801	0	-1.26168	0.194734	2.74409e-05	0.326658	0.696163	-0.0120475	0.168404	1.16182	0	0	0	0.0239345	0.830937	0	0	0	0	0	0	0	0.381904	0.868721	722.62	1406.66	80.79
var_222	2:61222624-61222624	G/A	USP34	USP34	NM_014709.4	2597	AF-Q70CQ2-F7-model_v1_Repair.pdb	PA1397S;	A	.	.	0.000256234	1.27498	0	0	0.0754031	0	0.194416	0.180548	4.65218e-07	-0.0570551	0.88223	0	0	0	-0.000558517	0.653038	0	0	0	0	0	0	0	0.0403482	0.283346	500.267	990.459	67.39
var_222	2:61222624-61222624	G/A	USP34	USP34	NM_014709.4	2597	AF-Q70CQ2-F8-model_v1_Repair.pdb	PA1197S;	A	.	.	0.0153095	1.68049	0.0416341	-0.967434	0.0697785	-1.30266e-13	0.449582	0.447346	-1.74618e-05	0.322585	1.31569	0	0	0	0.00132118	0.899145	7.50807e-13	0	0	0	0	-8.70415e-14	0	0.260595	0.870226	643.647	1407.73	78.06
var_222	2:61222624-61222624	G/A	USP34	USP34	NM_014709.4	2597	AF-Q70CQ2-F9-model_v1_Repair.pdb	PA997S;	A	.	.	0.065695	1.49602	0.00816161	-1.25521	0.182042	0.000612993	0.39364	0.66271	0.0268117	0.196724	1.26569	0	0	0	0.0148467	0.931976	-6.63173e-14	0	0	0	0	-7.10543e-15	0	0.386989	0.848575	725.93	1392.34	77.48
var_223	2:68388478-68388478	G/T	PLEK	PLEK	NM_002664.3	250	AF-P08567-F1-model_v1_Repair.pdb	CA250F;	A	.	.	0.0710293	3.36157	-0.0260995	-0.0203886	-1.89976	-0.190011	1.272	-3.2561	7.03473	0.139381	0.307084	0	0	0	0.000727736	0.237869	-8.83791e-09	0	0	0	0	2.84957e-15	0	0.616105	0.672668	564.195	1253.19	94.38
var_224	2:71423811-71423811	T/G	ZNF638	ZNF638	NM_014497.5	1433	AF-Q14966-F1-model_v1_Repair.pdb	SA1433A;	A	.	.	0	0.336967	0.496998	0.496998	0.0462826	0	-0.155727	-0.158652	0.0693138	-0.51711	0.133367	0	0	0.137661	-0.212163	0	0	0	0	0	0	0	0	0.167403	0.121144	351.186	743.305	30.27
var_225	2:79159391-79159391	C/T	REG3A	REG3A	NM_138937.3	5	AF-Q06141-F1-model_v1_Repair.pdb	MA5I;	A	.	.	0.0231944	0.291812	0	0	0.422979	0	-0.257557	0.702966	-0.0231382	-0.282859	-0.270252	0	0	0	-0.000326178	0	0	0	0	0	0	0	0	0.138327	0.13231	730.526	891.75	57.51
var_226	2:99421598-99421598	C/T	REV1	REV1	NM_016316.4	578	AF-Q9UBZ9-F1-model_v1_Repair.pdb	EA578K;	A	.	.	0.0923924	0.299092	0	-0.917483	-0.372242	0.649395	0.211999	-0.617888	0.00636959	0.826475	0.0912	0	0	0	0.0261416	0.111594	0.395126	0	0	0	0	0	0	0.113691	0.77056	814.974	1331.82	92.98
var_227	2:102764374-102764374	C/T	TMEM182	TMEM182	NM_144632.5	93	AF-Q6ZP80-F1-model_v1_Repair.pdb	PA93L;	A	.	.	1.4283	2.93611	0.369081	0.514487	-1.29023	-0.019922	1.59957	-2.10945	1.70803	0.692225	1.30694	0	0	0	0.152716	1.11893	0.0126727	0	0	0	0	-3.70074e-16	0	0.838916	0.977838	1020.13	1484.24	84.34
var_228	2:106426070-106426070	G/A	RGPD3	RGPD3	NM_001144013.1	875	AF-A6NKT7-F1-model_v1_Repair.pdb	SA875L;	A	.	.	0.0110237	-0.129288	1.21266e-12	3.03165e-13	0.0124435	-8.05282e-14	-0.0620185	-0.0221498	-1.07529e-12	0.000264408	-0.0601984	0	0	0	0.00237062	-5.30539e-12	-7.57912e-14	0	0	0	0	0	0	0	0.135363	212.458	755.548	23.22
var_229	2:109616048-109616048	A/G	SOWAHC	SOWAHC	NM_023016.4	520	AF-Q53LP3-F1-model_v1_Repair.pdb	KA520R;	A	.	.	0.06132	0.12611	-0.221619	-0.221619	-0.180056	0.0471835	0.141485	-0.231489	1.23161e-13	0.31301	0.411615	0	0	5.92119e-16	0.0676003	-5.68434e-14	3.16192e-13	0	0	0	0	-1.33227e-15	0	0.0742494	0.137993	827.976	894.009	58.76
var_230	2:128120399-128120399	A/C	UGGT1	UGGT1	NM_020120.4	306	AF-Q9NYU2-F1-model_v1_Repair.pdb	KA306Q;	A	.	.	0.00543677	0.0354192	-0.621887	-0.615548	-0.281035	0.305917	0.585854	-0.0970529	0.0248491	0.539588	0.0479984	0	0	0	0.00607574	0.244485	0.140661	0	0	0	0	0	0	0.188434	0.847471	957.119	1392.77	71.04
var_231	2:130657511-130657511	G/T	POTEJ	POTEJ	NM_001277083.2	917	AF-P0CG39-F1-model_v1_Repair.pdb	WA917C;	A	.	.	0.000217542	2.89331	0.0815181	0.0244532	2.1004	0.00729852	-1.83069	3.3765	-0.110425	-0.651528	-0.0966874	0	0	0	-0.00753088	-0.22721	0	0	0	0	0	0	0	0.721873	1	3195.69	1554.07	89.68
var_232	2:131532620-131532620	G/A	CCDC74A	CCDC74A	NM_138770.4	239	AF-Q96AQ1-F1-model_v1_Repair.pdb	AA239T;	A	.	.	0.00145286	-0.610692	-0.542437	-0.542437	-0.118582	3.10862e-15	0.110861	-0.137332	-0.0722314	0.56157	0.0164396	0	0	0	0.113457	1.10845e-12	-2.96059e-16	0	0	0	0	1.11022e-15	0	0	0	114.734	630.894	43.85
var_233	2:140883994-140883994	T/C	LRP1B	LRP1B	NM_018557.3	1331	AF-Q9NZR2-F1-model_v1_Repair.pdb	EA1331G;	A	.	.	0.157355	1.05353	-0.0434072	0.311649	0.7736	0.645035	-0.841135	1.06549	-2.88849e-06	-0.731411	-0.110807	0	0	0	-0.0154814	-0.0538589	-3.70074e-17	0	0	0	0	-2.96059e-16	0	0.233471	0.632584	958.232	1230.68	86.22
var_233	2:140883994-140883994	T/C	LRP1B	LRP1B	NM_018557.3	1331	AF-Q9NZR2-F2-model_v1_Repair.pdb	EA1131G;	A	.	.	0.093108	1.27447	0.290179	0.294709	0.761626	0.697302	-0.893887	1.02395	0.00446919	-0.840979	-0.0631094	0	0	0	0.000208407	-0.113216	-1.85037e-17	0	0	0	0	-4.14483e-15	0	0.256727	0.67138	986.045	1259.12	85.15
var_233	2:140883994-140883994	T/C	LRP1B	LRP1B	NM_018557.3	1331	AF-Q9NZR2-F3-model_v1_Repair.pdb	EA931G;	A	.	.	0	1.15302	0.00138068	0	0.735171	0.0341056	-0.524348	1.21465	-0.00352566	-0.482807	0.181047	0	0	0	-0.00264667	-0.0622881	0	0	0	0	0	0	0	0.211178	0.646457	931.569	1240.85	81.84
var_233	2:140883994-140883994	T/C	LRP1B	LRP1B	NM_018557.3	1331	AF-Q9NZR2-F4-model_v1_Repair.pdb	EA731G;	A	.	.	0.20797	1.07017	0	0.387411	0.969717	0.515517	-1.29192	1.28245	-0.038215	-0.891819	0.166798	0	0	0	-0.012496	-0.0517204	0	0	0	0	0	-0.0172786	0	0.326348	0.701976	1069.31	1281.55	81.23
var_233	2:140883994-140883994	T/C	LRP1B	LRP1B	NM_018557.3	1331	AF-Q9NZR2-F5-model_v1_Repair.pdb	EA531G;	A	.	.	0.0507821	1.38694	0.272038	0.444806	1.14735	1.01309	-1.79028	1.42181	-0.0070596	-1.0972	0.0867704	0	0	0	-0.00428965	-0.0649404	2.22045e-16	0	-4.73695e-14	0	0	-0.100096	0	0.347996	0.787209	1095.2	1344.02	82.18
var_233	2:140883994-140883994	T/C	LRP1B	LRP1B	NM_018557.3	1331	AF-Q9NZR2-F6-model_v1_Repair.pdb	EA331G;	A	.	.	0.0161674	1.3146	0.281032	-0.329902	0.752457	0.508177	-0.722839	1.2401	-0.00450735	-0.366741	0.030993	0	0	0	-0.000619808	-0.0568078	0	0	0	0	0	-0.0735528	0	0.199712	0.674017	917.855	1261.05	82.26
var_233	2:140883994-140883994	T/C	LRP1B	LRP1B	NM_018557.3	1331	AF-Q9NZR2-F7-model_v1_Repair.pdb	EA131G;	A	.	.	0.0168855	1.24233	-3.58913e-08	-3.60238e-08	0.704997	0.297528	-0.644991	1.06495	-0.00245832	-0.347612	0.173716	0	0	0	-0.00391185	-0.0733512	-8.09538e-18	0	0	0	0	0.000110521	0	0.203376	0.708492	922.238	1286.32	84.21
var_234	2:147899810-147899810	T/G	ACVR2A	ACVR2A	NM_001278579.2	147	AF-P27037-F1-model_v1_Repair.pdb	LA147R;	A	.	.	0.0454105	-0.0915589	-0.839309	-0.863983	-0.0129522	-2.13163e-14	0.291698	0.442977	0.0108014	0.695182	0.1216	0	0	0	0.0029838	0.000572956	0.059443	0	5.44749e-14	0	0	6.66134e-16	0	0.319099	0.926353	905.574	1450.95	91.71
var_235	2:157766154-157766154	T/G	ACVR1	ACVR1	NM_001347666.1	278	AF-Q04771-F1-model_v1_Repair.pdb	QA278P;	A	.	.	0.020194	4.37702	1.19451	1.23242	0.227846	7.82781e-13	-0.674403	-0.101347	2.85291	-1.16197	0.802851	0	0	0	0.00420034	0.0500321	1.65793e-14	0	4.5001e-14	0	0	7.99361e-15	0	0.620109	0.976321	1440.4	1482.95	91.72
var_236	2:162423469-162423469	G/T	KCNH7	KCNH7	NM_033272.4	674	AF-Q9NS40-F1-model_v1_Repair.pdb	AA674D;	A	.	.	0.000374784	0.372721	-7.57912e-14	0	-0.114171	-0.137122	0.221146	-0.0936193	2.36848e-15	0.410658	0.2356	0	0	0	-0.000560686	0.214136	-0.149211	0	0	0	0	0	0	0.285289	0.678856	192.749	1240.52	90.88
var_237	2:164547701-164547701	T/C	GRB14	GRB14	NM_004490.3	147	AF-Q14449-F1-model_v1_Repair.pdb	HA147R;	A	.	.	0.250824	-0.785238	-0.768299	0.0612397	0.087079	0.643054	-0.679051	0.154549	0.055572	0.376838	-0.0974279	0	0	0	0.0536205	-0.141404	-0.41923	0	0	0	0	-0.253182	0	0.354558	0.515876	1424.48	1178.54	90.13
var_238	2:182953156-182953156	C/A	NCKAP1	NCKAP1	NM_013436.5	777	AF-Q9Y2A7-F1-model_v1_Repair.pdb	DA777Y;	A	.	.	2.67521	12.2437	1.38686	2.68997	-1.14526	0.295369	-0.956324	-1.98978	11.6786	-0.447779	0.656437	0	0	0	0.284699	0.168457	-0.00471353	0	0	0	0	-0.2044	0	0.778956	0.721158	1296.64	1289.47	94.82
var_239	2:184937822-184937822	A/G	ZNF804A	ZNF804A	NM_194250.2	809	AF-Q7Z570-F1-model_v1_Repair.pdb	KA809R;	A	.	.	0.0736194	0.0158431	0.015131	0.015131	0.00507805	0.0543979	-0.031633	0.0230711	-0.0586987	-0.0182268	-0.0706277	0	0	0	0.0822203	0	0	0	0	0	0	0	0	0	0.00589453	731.12	801.144	46.47
var_240	2:186762717-186762717	A/G	FAM171B	FAM171B	NM_177454.4	792	AF-Q6P995-F1-model_v1_Repair.pdb	NA792S;	A	.	.	0.00929403	0.522718	0.452223	0.452223	0.0735976	1.53951e-14	0.0473519	0.186264	-1.04213e-13	-0.501624	-0.140926	0	0	-0.0426258	-0.0037664	1.32635e-13	-1.4803e-16	0	0	0	0	-1.16943e-14	0	0.0236489	0	614.45	738.538	39.17
var_241	2:196989644-196989644	T/C	ANKRD44	ANKRD44	NM_001195144.2	977	AF-Q8N8A2-F1-model_v1_Repair.pdb	RA977G;	A	.	.	0.0233594	0.923319	0	1.5335	0.728136	0.161016	-1.17359	0.813511	-1.18424e-15	-1.04449	-0.079225	0	0	0	-0.0155394	-0.404685	0	0	0	0	0	0	0	0.130855	0.31709	1215.25	974.842	53.15
var_242	2:209878086-209878086	G/T	UNC80	UNC80	NM_032504.1	1327	AF-Q8N2C7-F1-model_v1_Repair.pdb	DA1327Y;	A	.	.	0.8235	9.29939	1.6008	2.99686	-0.824595	0.26803	-2.11145	-1.89864	7.56357	-0.200827	0.254201	0	0	0	1.10732	0.0741627	0.544108	0	0	0	0	3.55271e-14	0	0.670419	0.920306	1196.79	1439.83	80.2
var_242	2:209878086-209878086	G/T	UNC80	UNC80	NM_032504.1	1327	AF-Q8N2C7-F2-model_v1_Repair.pdb	DA1127Y;	A	.	.	0.467823	7.17181	1.04747	1.65344	-1.46451	0.502216	-0.827981	-2.67056	6.3096	1.11742	0.545454	0	0	1.65793e-14	0.298556	0.159707	0.660706	0	0	0	0	4.85538e-14	0	0.824629	0.964157	1338.66	1472.94	86
var_242	2:209878086-209878086	G/T	UNC80	UNC80	NM_032504.1	1327	AF-Q8N2C7-F3-model_v1_Repair.pdb	DA927Y;	A	.	.	0.822532	6.83961	0.567036	1.42076	-1.26525	0.342051	-1.44165	-2.486	6.90721	1.18399	0.665428	0	0	-1.77636e-15	0.406502	0.237275	0.539529	0	0	0	0	-1.06581e-14	0	0.85022	1	1362.2	1507.72	85.44
var_242	2:209878086-209878086	G/T	UNC80	UNC80	NM_032504.1	1327	AF-Q8N2C7-F4-model_v1_Repair.pdb	DA727Y;	A	.	.	0.664279	16.1349	1.48649	2.60213	-1.37119	0.704797	-0.924648	-2.79151	14.6939	0.300986	0.341825	0	0	3.55271e-15	0.447705	0.087665	0.64441	0	0	0	0	-7.99361e-15	0	0.833092	1	1346.44	1530.44	88.08
var_242	2:209878086-209878086	G/T	UNC80	UNC80	NM_032504.1	1327	AF-Q8N2C7-F5-model_v1_Repair.pdb	DA527Y;	A	.	.	2.43096	8.51622	0.843983	1.63766	-1.11106	0.396117	-0.754481	-1.87767	7.06029	0.952452	0.35818	0	0	-5.92119e-16	0.748492	0.165705	0.262258	0	0	0	0	5.03301e-15	0	0.782786	0.967094	1300.16	1475.16	86.58
var_242	2:209878086-209878086	G/T	UNC80	UNC80	NM_032504.1	1327	AF-Q8N2C7-F6-model_v1_Repair.pdb	DA327Y;	A	.	.	1.90712	6.34543	1.4898	1.93283	-0.969762	0.37982	-0.743642	-1.58338	3.97131	0.516917	0.483789	0	0	0	0.36331	0.291899	0.504436	0	0	0	0	-2.66454e-15	0	0.730853	1	1252.38	1506.35	86.22
var_242	2:209878086-209878086	G/T	UNC80	UNC80	NM_032504.1	1327	AF-Q8N2C7-F7-model_v1_Repair.pdb	DA127Y;	A	.	.	0.00449839	1.1288	0.89767	0.891544	0.026643	0.336563	-1.276	-0.259468	-0.0314847	-0.270439	0.359361	0	0	0	0.00238585	0.129715	0.45203	0	0	0	0	-6.80937e-15	0	0.43656	0.645158	981.636	1232.09	72.75
var_243	2:211947531-211947531	C/A	ERBB4	ERBB4	NM_005235.3	107	AF-Q15303-F1-model_v1_Repair.pdb	GA107V;	A	.	.	0.316394	17.3497	0.314234	-0.391379	-1.67852	0.00316104	2.18852	-2.4212	14.3747	0.377129	2.21705	0	0	-9.59233e-14	2.36604	0.524844	-9.9476e-14	0	3.97904e-13	0	0	8.88178e-15	0	0	0.937913	0	1443.81	91.72
var_244	2:219556078-219556078	C/G	OBSL1	OBSL1	NM_015311.3	1517	AF-O75147-F1-model_v1_Repair.pdb	QA1517H;	A	.	.	0.063044	0.472151	0.00410888	0.00307126	-0.218268	0.00534091	0.670623	-0.0065446	0.0833018	-0.144771	0.0877003	0	0	0	-0.0611939	-0.278151	0	0	0	0	0	0.0487825	0	0.340813	0.693655	1120.89	1279.43	89.44
var_245	2:229791868-229791868	T/C	TRIP12	TRIP12	NM_004238.3	1396	AF-Q14669-F1-model_v1_Repair.pdb	IA1396M;	A	.	.	0.0233105	-0.213705	0.0455207	1.21266e-12	-0.357622	-2.64322e-12	-0.272456	-0.501465	0.00257873	0.480538	0.614697	0	0	-7.10543e-14	-0.225497	-3.4864e-12	6.15804e-14	0	0	0	0	6.51331e-15	0	0.768538	1	1299.32	1508.95	94.1
var_246	2:235041210-235041210	T/G	SH3BP4	SH3BP4	NM_001371304.1	147	AF-Q9P0V3-F1-model_v1_Repair.pdb	DA147E;	A	.	.	0.0171073	2.49245	-0.0610014	-0.0610014	-0.163638	-0.0527031	0.288203	-0.216187	0.00183904	0.535161	2.04641	0	0	0.171931	0.00343745	0	1.06581e-14	0	0	0	0	-5.32907e-14	0	0.156007	0	723.526	742.496	29.37
var_247	2:237394887-237394887	G/A	COL6A3	COL6A3	NM_004369.4	137	AF-P12111-F1-model_v1_Repair.pdb	RA137W;	A	.	.	0.0475807	3.87902	1.66438	2.32681	1.11675	1.40087	-1.98875	0.202783	0.0500285	-1.08252	-0.166537	0	0	0	0.0104426	-0.234851	0.0450267	0	0	0	0	0.29973	0	0.774526	0.89441	2259.28	1418.8	89.3
var_248	20:1478599-1478599	C/A	SIRPB2	SIRPB2	NM_001122962.2	154	AF-Q5JXA9-F1-model_v1_Repair.pdb	DA154Y;	A	.	.	0.12703	1.06891	1.40509	0.203831	-0.282748	0.893938	-0.810981	-0.7632	0.0154467	0.190309	0.158824	0	0	0	0.0583953	0.0402557	0	0	0	0	0	-1.11022e-16	0	0.426981	0.32281	972.822	988.722	92.29
var_249	20:17947487-17947487	T/A	SNX5	SNX5	NM_152227.3	359	AF-Q9Y5X3-F1-model_v1_Repair.pdb	EA359D;	A	.	.	0.000156844	0.406387	0.00943282	-2.179e-13	0.203637	0.0318198	-0.11679	0.341736	1.48272e-06	-0.177465	0.1216	0	0	0	-0.00901211	-0.117989	0.00142657	0	0	0	0	-9.62193e-15	0	0.148094	0.872398	856.12	1406.47	97.44
var_250	20:23452714-23452714	C/A	CST11	CST11	NM_130794.2	33	AF-Q9H112-F1-model_v1_Repair.pdb	SA33I;	A	.	.	0.234379	-0.22324	-0.0941098	1.13687e-13	-0.377812	-4.9886e-14	0.326775	-0.848936	0.368503	0.18271	-0.195732	0	0	0	0.415361	-2.36848e-14	0	0	0	0	0	-1.4803e-16	0	0.291834	0.77279	410.788	1304.37	94.18
var_251	20:24971523-24971523	G/A	APMAP	APMAP	NM_020531.3	159	AF-Q9HDC9-F1-model_v1_Repair.pdb	PA159S;	A	.	.	0.0554595	2.52343	-0.325228	-0.363604	0.459054	0	0.156794	1.05977	-0.000266837	0.13306	1.40184	0	0	0	0.00200858	-0.1979	0	0	0	0	0	0	0	0.449036	0.443205	766.322	1104.12	94.46
var_252	20:25015165-25015165	T/A	ACSS1	ACSS1	NM_032501.4	438	AF-Q9NUB1-F1-model_v1_Repair.pdb	TA438S;	A	.	.	0.145961	0.819879	0.00376237	-0.00477192	0.376375	-0.00170323	-0.160776	0.840832	0.0141014	-0.172021	-0.113767	0	0	0	0.0378479	0.0224967	2.14347e-13	0	0	0	0	-3.09382e-14	0	0.384475	0.765171	739.066	1327.64	96.87
var_253	20:25271400-25271400	A/G	PYGB	PYGB	NM_002862.4	148	AF-P11216-F1-model_v1_Repair.pdb	MA148V;	A	.	.	0.00846344	3.51056	0.0777787	-0.0206225	1.01333	0	-0.029461	1.62395	1.60204	-0.883915	-0.0810893	0	0	0	0.208548	0.0214666	0	0	0	0	0	0	0	1	1	1506.31	1740.2	97.97
var_254	20:36917037-36917037	C/T	SAMHD1	SAMHD1	NM_015474.3	289	AF-Q9Y3Z3-F1-model_v1_Repair.pdb	GA289R;	A	.	.	3.74946	33.7836	-0.205236	0.0774495	-2.64361	-1.82496	4.62334	-2.43675	31.176	2.3626	-0.147772	0	0	0	2.54361	0.847906	0.258963	0	0	0	0	0	0	0	0.874893	0	1386.78	96.05
var_255	20:36951480-36951480	C/A	SAMHD1	SAMHD1	NM_015474.3	55	AF-Q9Y3Z3-F1-model_v1_Repair.pdb	RA55M;	A	.	.	0.0701237	-0.798351	-0.0407217	0	-0.118348	0.0679308	-0.277072	-0.477147	0.00302655	0.0190762	0.0608	0	0	0	0.0013081	0.0449233	-0.0372052	0	0	0	0	0	0	0.354632	0.969263	1578.21	1476.36	91.33
var_256	20:38011722-38011722	C/A	TTI1	TTI1	NM_014657.3	699	AF-O43156-F1-model_v1_Repair.pdb	VA699L;	A	.	.	0.615554	-0.980982	-0.0199144	-0.000386895	-0.844718	-0.00134643	0.269917	-1.7704	0.30842	0.574848	-0.0707877	0	0	0	0.573383	0.237526	6.63173e-14	0	0	0	0	-8.08242e-14	0	0.655189	1	913.631	1521.22	92.49
var_257	20:38213365-38213365	G/A	KIAA1755	KIAA1755	NM_001029864.2	1094	AF-Q5JYT7-F1-model_v1_Repair.pdb	PA1094S;	A	.	.	0.000134291	-2.02325	-0.631362	-0.631362	-0.0921908	7.10543e-15	0.425042	0.0940938	-0.639719	0.462478	-2.27399	0	0	-0.771938	2.0357	1.13687e-13	-1.06581e-14	0	0	0	0	-3.9968e-15	0	0.0364557	0.0593306	497.733	831.184	33.15
var_258	20:41358317-41358317	A/T	LPIN3	LPIN3	NM_022896.2	758	AF-Q9BQK8-F1-model_v1_Repair.pdb	QA758L;	A	.	.	0.00048778	-0.0442952	0	0.0210633	-0.215897	0	0.39498	-0.257803	-0.095459	0.11972	-0.00593974	0	0	0	0.000229555	-0.0224137	0	0	0	0	0	-0.0051895	0	0.120701	0.656441	869.082	1252.64	89.23
var_259	20:45208492-45208492	C/T	SEMG1	SEMG1	NM_003007.5	399	AF-P04279-F1-model_v1_Repair.pdb	HA399Y;	A	.	.	0.139086	-0.131697	0.247468	0.247468	-0.849911	-2.73855e-15	0.966617	-1.153	0.000749891	0.205752	0.251665	0	0	2.36848e-15	0.000277839	-2.84217e-14	0	0	0	0	0	-0.0487825	0	0	0	879.105	740.559	33.22
var_260	20:46216843-46216843	G/A	CDH22	CDH22	NM_021248.3	274	AF-Q9UJ99-F1-model_v1_Repair.pdb	PA274L;	A	.	.	0.0545399	1.38651	-0.0674365	0.0395004	-0.801785	-0.0836458	1.49911	-0.963182	-0.00437572	0.519745	1.21551	0	0	0	0.0330701	0.124523	6.80937e-15	0	0	0	0	-2.07242e-15	0	0.62032	0.787439	877.828	1348.87	86.52
var_261	20:56451987-56451987	G/C	CASS4	CASS4	NM_001164116.2	271	AF-Q9NQ75-F1-model_v1_Repair.pdb	AA271P;	A	.	.	0.00304757	2.18426	0	0	-0.0342882	0	0.0855672	-0.0346909	2.78936	-0.0022366	-0.619458	0	0	0	0	0	0	0	0	0	0	0	0	0.00364094	0	120.928	666.292	33.32
var_262	20:57613228-57613228	T/A	ZBP1	ZBP1	NM_030776.3	202	AF-Q9H171-F1-model_v1_Repair.pdb	NA202I;	A	.	.	0.000750498	3.18073	-9.4739e-15	3.78956e-14	-0.174249	8.28967e-15	0.348819	-0.184085	0.0435574	0.0571017	2.40353	0	0	0	0.686056	0.058412	3.70074e-17	0	0	0	0	-1.4803e-16	0	0	0.258284	529.147	950.389	49.89
var_263	20:63569251-63569251	G/A	HELZ2	HELZ2	NM_001037335.2	329	AF-Q9BYK8-F1-model_v1_Repair.pdb	RA329C;	A	.	.	0.0785314	1.05672	1.20922	1.24672	0.837759	0.10391	-1.18309	0.810084	-0.0303279	-1.68536	-0.261877	0	0	0	-0.000142141	-0.0542428	0.0098215	0	0	0	0	0	0	0.200561	0.296373	1328.31	958.911	57.47
var_264	20:64205060-64205060	T/G	MYT1	MYT1	NM_004535.3	38	AF-Q01538-F1-model_v1_Repair.pdb	SA38A;	A	.	.	0.000201585	-0.444687	-1.21266e-12	0.957181	0.0748121	2.4869e-14	-0.330501	-0.223776	-0.00488974	-1.01363	0.0984773	0	0	1.77636e-14	-0.00236362	-0.0622539	-2.13163e-14	0	0	0	0	-1.33227e-14	0	0.388286	0.713986	456.989	1253.74	81.28
var_265	21:37714480-37714480	T/A	KCNJ6	KCNJ6	NM_002240.5	226	AF-P48051-F1-model_v1_Repair.pdb	DA226V;	A	.	.	0.100132	2.58843	0.912551	3.78316	1.35186	2.66434	-4.5392	0.118853	-0.0465075	-1.27209	-0.764898	0	0	0	0.451371	0.1409	-0.0710093	0	0	0	0	3.10862e-15	0	0.853947	0.72983	1365.63	1296.02	95.66
var_266	21:42863545-42863545	C/A	WDR4	WDR4	NM_018669.6	116	AF-P57081-F1-model_v1_Repair.pdb	KA116N;	A	.	.	0.014084	2.19342	-0.289269	-0.281761	0.172126	0.531795	0.548057	0.872069	0.204098	-0.0957004	0.532	0	0	0	6.63701e-07	0.0240276	0	0	0	0	0	0	0	0.430042	1	1230.38	1594.56	97.82
var_267	22:25768904-25768904	G/T	MYO18B	MYO18B	NM_032608.7	330	AF-Q8IUG5-F1-model_v1_Repair.pdb	GA330C;	A	.	.	0.0264346	-0.393343	0.00456724	-3.78956e-14	-0.240287	-0.035438	0.142782	-0.33179	-0.00861903	0.186958	-0.16883	0	0	4.73695e-15	0.0536183	-0.0151674	0.00369485	0	0	0	0	-2.60532e-14	0	0	0.0875713	0	674.252	23.33
var_268	22:25768905-25768905	G/T	MYO18B	MYO18B	NM_032608.7	330	AF-Q8IUG5-F1-model_v1_Repair.pdb	GA330V;	A	.	.	0.0268287	-0.522772	5.0477e-11	-3.78956e-14	-0.262766	-0.0767817	0.318144	-0.356148	-0.0111175	0.163037	-0.303052	0	0	4.73695e-15	2.44272e-05	-0.00629517	0.00588862	0	0	0	0	-2.60532e-14	0	0	0.0875713	0	674.252	23.33
var_269	22:38486071-38486071	G/A	DDX17	DDX17	NM_006386.5	685	AF-Q92841-F1-model_v1_Repair.pdb	SA685F;	A	.	.	2.89711e-05	-0.822974	9.4739e-14	-1.51582e-13	-0.667096	-1.89478e-14	0.455268	-1.05772	0.00437079	0.453584	-0.0113851	0	0	0	3.74361e-06	-7.38964e-13	1.04805e-13	0	0	0	0	5.92119e-16	0	0	0.00987258	241.071	647.5	34.89
var_270	22:38749812-38749812	G/A	SUN2	SUN2	NM_015374.3	190	AF-Q9UH99-F1-model_v1_Repair.pdb	RA190C;	A	.	.	0.0102475	1.19637	0.78479	0.808872	0.518635	-0.00945982	-0.790332	0.543368	-0.0174367	-0.956303	0.3192	0	0	0	-0.00496813	-0.389545	0	0	0	0	0	0	0	0.151035	0.761844	1247.98	1316.86	80.35
var_271	22:39376093-39376093	G/A	SYNGR1	SYNGR1	NM_004711.5	127	AF-O43759-F1-model_v1_Repair.pdb	AA127T;	A	.	.	0.00257531	1.4245	0.107248	-0.241479	-0.400185	0	0.90997	-0.230732	0.0116235	0.549888	0.2204	0	0	0	0.49777	0.14871	2.96059e-16	0	0	0	0	0	0	0.600065	0.896564	273.017	1416.42	98.14
var_272	22:43983962-43983962	G/T	SAMM50	SAMM50	NM_015380.5	346	AF-Q9Y512-F1-model_v1_Repair.pdb	RA346L;	A	.	.	0.483003	0.0549059	0.312254	2.91345	1.11536	1.90928	-4.38511	-0.959326	0.437669	-0.74732	-0.366998	0	0	0	-0.150422	-0.0228659	5.55112e-17	0	0	0	0	-0.0239346	0	1	1	2656.61	1534.03	94.16
var_273	3:1373738-1373738	G/T	CNTN6	CNTN6	NM_014461.4	641	AF-Q9UQ52-F1-model_v1_Repair.pdb	VA641L;	A	.	.	0.00130079	0.023409	-2.27374e-13	1.7053e-13	0.0138076	7.10543e-15	-0.0189724	0.0117624	3.19744e-14	8.98126e-11	0.0176653	0	0	0	-0.000853931	-0.0223469	0	0	0	0	0	-3.55271e-15	0	0	0	379.447	775.643	85.18
var_274	3:9053057-9053057	G/C	SRGAP3	SRGAP3	NM_014850.4	431	AF-O43295-F1-model_v1_Repair.pdb	NA431K;	A	.	.	0.0819825	-0.283135	0.419169	-0.212197	-0.449844	-0.106372	0.577641	-0.628028	0.000445314	0.346217	-0.2128	0	0	-1.77636e-15	0.0112507	0.0754618	-0.0286171	0	0	0	0	1.33227e-14	0	0.125818	0.810142	707.117	1359.32	93.75
var_275	3:10342851-10342851	A/G	ATP2B2	ATP2B2	NM_001001331.4	940	AF-Q01814-F1-model_v1_Repair.pdb	YA940H;	A	.	.	0.28067	2.22771	0.249751	0.63625	0.26721	0.0571903	0.269915	0.567964	0.0215281	-0.164199	0.157875	0	0	0	0.0535345	-0.0404948	0.0269438	0	0	0	0	0.0837477	0	0.354227	0.484995	1878.29	1158.04	76.08
var_276	3:16302725-16302725	C/T	OXNAD1	OXNAD1	NM_001352978.2	254	AF-Q96HP4-F1-model_v1_Repair.pdb	AA254V;	A	.	.	0.00120302	0.146481	0	0	-0.264682	0	0.332979	-0.343326	0.00181221	0.0950749	0.32278	0	0	0	0.00184287	0.246928	0	0	0	0	0	0	0	0.0659182	0.48348	136.809	1082.65	93.94
var_277	3:48678725-48678725	G/A	NCKIPSD	NCKIPSD	NM_016453.4	602	AF-Q9NZQ3-F1-model_v1_Repair.pdb	RA602C;	A	.	.	0.0292739	0.658654	0.768162	1.94411	1.46994	0.872583	-2.85025	1.125	-0.0146364	-2.0158	-0.70708	0	0	8.88178e-15	0.039994	-0.0584457	0.0298941	0	0	0	0	-0.00326309	0	0.631109	0.529911	2026.66	1138.5	93.81
var_278	3:67008074-67008074	G/C	KBTBD8	KBTBD8	NM_032505.3	499	AF-Q8NFY9-F1-model_v1_Repair.pdb	VA499L;	A	.	.	0.353206	0.635726	0.0331675	0.220677	-0.428379	0.0146296	0.0138627	-1.00208	0.612395	0.57513	0.336606	0	0	0	0.259714	-0.0204371	-1.65201e-13	0	0	0	0	2.9754e-14	0	1	1	1144.65	1568.24	95.03
var_279	3:73047236-73047236	T/A	PPP4R2	PPP4R2	NM_174907.4	56	AF-Q9NY27-F1-model_v1_Repair.pdb	VA56E;	A	.	.	0.0469639	3.02519	0.223174	-0.206939	0.0588879	0.0494232	1.33649	0.684458	-0.132877	0.487076	-0.201986	0	0	5.92119e-16	-0.040169	-0.00249224	0.767651	0	0	0	0	-3.70074e-16	0	0.766979	0.960059	982.158	1472.2	97.27
var_280	3:108608154-108608154	A/C	DZIP3	DZIP3	NM_014648.4	33	AF-Q86Y13-F1-model_v1_Repair.pdb	QA33P;	A	.	.	0.0203536	2.41369	0.435224	0.435224	0.184364	3.52903e-13	-0.0648794	0.32143	2.34297	-0.594039	-0.636981	0	0	-1.18424e-15	-0.00961971	-3.67587e-12	4.14483e-15	0	0	0	0	8.88178e-15	0	0.0053072	0	737.071	767.748	33.91
var_281	3:109004870-109004870	T/A	MORC1	MORC1	NM_014429.4	678	AF-Q86VD1-F1-model_v1_Repair.pdb	IA678F;	A	.	.	8.22512e-05	-0.135492	0	0	-0.233982	0	0.142475	-0.274275	0.00079442	0.136167	0.0781495	0	0	0	0.0151799	0	0	0	0	0	0	0	0	0.0935824	0.104202	714.136	910.565	28.7
var_282	3:121586058-121586058	C/G	ARGFX	ARGFX	NM_001012659.2	136	AF-A6NJG6-F1-model_v1_Repair.pdb	QA136E;	A	.	.	0.0160354	0.217974	0.541952	0.611951	-0.0122915	-0.325352	0.000466026	-0.0457119	-0.00356274	-0.51553	-0.0684	0	0	7.40149e-17	0.0116555	0.0970239	0.0227973	0	0	0	0	9.25186e-18	0	0.119625	0.775265	867.851	1338.19	91.35
var_283	3:121696145-121696145	T/G	GOLGB1	GOLGB1	NM_004487.5	1455	AF-Q14789-F2-model_v1_Repair.pdb	KA1255Q;	A	.	.	0.00536225	-0.180692	-0.623476	-0.624736	-0.0351689	0.0905628	0.266507	0.163555	-0.00113374	0.588208	-0.0228	0	0	-2.96059e-16	-0.0062059	0.0267623	0.0239956	0	0	0	0	2.96059e-16	0	0.149552	0.891703	913.143	1423.87	78.76
var_283	3:121696145-121696145	T/G	GOLGB1	GOLGB1	NM_004487.5	1455	AF-Q14789-F3-model_v1_Repair.pdb	KA1055Q;	A	.	.	0.0209606	-0.177151	0.200946	0.842648	0.188755	0.504456	-0.934515	0.248811	-0.0386498	-1.22956	-0.002511	0	0	1.33227e-15	0.0199354	-0.238907	0.0225325	0	0	0	0	0	0	0.212442	0.745437	984.271	1321.04	80.72
var_283	3:121696145-121696145	T/G	GOLGB1	GOLGB1	NM_004487.5	1455	AF-Q14789-F4-model_v1_Repair.pdb	KA855Q;	A	.	.	0.0163331	-0.163702	-0.641163	-0.631306	-0.0326585	0.0662326	0.305965	0.192565	-0.00502941	0.594844	-0.0228	0	0	0	-0.0140589	0.0395015	0.0237075	0	0	0	0	0	0	0.152186	0.849132	916.123	1393.94	80.3
var_283	3:121696145-121696145	T/G	GOLGB1	GOLGB1	NM_004487.5	1455	AF-Q14789-F5-model_v1_Repair.pdb	KA655Q;	A	.	.	0.0101306	-0.0222519	0.234722	0.846815	0.205405	0.531067	-0.879987	0.300949	-0.0120826	-1.2816	-0.0196641	0	0	-1.33227e-15	0.0295169	-0.252334	0.0226101	0	0	0	0	0	0	0.219282	0.850082	992.008	1394.61	75.19
var_283	3:121696145-121696145	T/G	GOLGB1	GOLGB1	NM_004487.5	1455	AF-Q14789-F6-model_v1_Repair.pdb	KA455Q;	A	.	.	0.00527823	-0.157343	-0.596829	-0.630464	-0.017864	0.0893788	0.253939	0.178001	-0.00806762	0.573772	-0.0228	0	0	-1.77636e-15	-0.00202994	0.0374151	0.0256209	0	0	0	0	0	0	0.159108	0.848312	923.951	1393.36	81.1
var_283	3:121696145-121696145	T/G	GOLGB1	GOLGB1	NM_004487.5	1455	AF-Q14789-F7-model_v1_Repair.pdb	KA255Q;	A	.	.	0.00515678	-0.116443	-0.592851	-0.625187	0.0134368	0.0975254	0.216738	0.212475	-1.0504e-05	0.55147	-0.0228	0	0	0	-0.00147945	0.0567742	0.0342388	0	0	0	0	0	0	0.142151	0.860974	904.773	1402.26	76.44
var_283	3:121696145-121696145	T/G	GOLGB1	GOLGB1	NM_004487.5	1455	AF-Q14789-F8-model_v1_Repair.pdb	KA55Q;	A	.	.	0.00270883	-0.184848	-0.650546	-0.6315	-0.0306504	0.0878224	0.286685	0.187409	-0.00107509	0.589691	-0.0228	0	0	0	-0.0226349	0.0358788	0.0227515	0	0	0	0	0	0	0.140022	0.880606	902.365	1416.07	71.57
var_284	3:122564449-122564449	C/A	DTX3L	DTX3L	NM_138287.3	8	AF-Q8TDB6-F1-model_v1_Repair.pdb	PA8Q;	A	.	.	0.183011	3.30342	-0.526171	-0.364825	-0.758197	-0.0444929	2.32972	-0.234883	0.452917	1.29876	0.940892	0	0	0	0.205777	0.0835909	0.00392315	0	0	0	0	-4.44089e-16	0	0.679358	0.495445	916.262	1141.26	63.53
var_285	3:126733188-126733188	G/A	CHCHD6	CHCHD6	NM_032343.3	126	AF-Q9BRQ6-F1-model_v1_Repair.pdb	SA126N;	A	.	.	0.00455416	-0.424491	-0.567815	-0.567815	-0.315182	-1.4803e-15	0.488046	-0.413999	7.11462e-05	0.726249	0.151149	0	0	0	0.0748053	0.22681	-6.51331e-15	0	0	0	0	1.9984e-15	0	0.00656303	0.36903	274.144	956.735	65.53
var_286	3:132483540-132483540	A/G	DNAJC13	DNAJC13	NM_015268.4	1049	AF-O75165-F1-model_v1_Repair.pdb	NA1049D;	A	.	.	0.0589278	1.07675	0.581858	1.19508	0.229872	-0.345228	-0.252809	0.164622	0	-0.263565	-0.1824	0	0	0	-0.000900031	-0.167214	-0.0497778	0	0	0	0	0	0	0.386155	0.896078	943.242	1422.99	96.74
var_287	3:132523669-132523669	C/G	DNAJC13	DNAJC13	NM_015268.4	2006	AF-O75165-F1-model_v1_Repair.pdb	LA2006V;	A	.	.	0.0222436	2.43494	0.00349235	0.0472199	0.444202	-1.18424e-13	-0.0290111	0.995124	0.0905176	-0.553827	0.117192	0	0	0	1.32003	0.0331462	9.4739e-15	0	0	0	0	2.07242e-15	0	1	1	1515.99	1629.13	89.06
var_288	3:136854554-136854554	C/A	SLC35G2	SLC35G2	NM_025246.3	32	AF-Q8TBE7-F1-model_v1_Repair.pdb	QA32K;	A	.	.	0.0132357	0.0696853	0.6315	0.6315	-0.0130751	-0.00081373	-0.215453	-0.164971	-0.00837385	-0.522586	-0.261059	0	0	0	-0.00698444	-5.68434e-14	-1.89478e-14	0	0	0	0	-2.22045e-16	0	0.0964731	0.355288	841.365	1035.81	28.31
var_289	3:142397333-142397333	C/G	XRN1	XRN1	NM_019001.5	779	AF-Q8IZH2-F1-model_v1_Repair.pdb	EA779Q;	A	.	.	0.480858	-0.0655736	-0.193897	-0.799069	-0.314231	0.687206	0.363137	-0.266212	0.0188541	0.445048	0.0684	0	0	0	-0.000601321	0.167797	-0.0760222	0	0	0	0	0.00181353	0	0.319563	0.862852	1061.2	1399.47	92.2
var_290	3:142829836-142829836	A/T	PCOLCE2	PCOLCE2	NM_013363.4	241	AF-Q9UKZ9-F1-model_v1_Repair.pdb	SA241T;	A	.	.	0.0174891	1.44877	0.758829	0.421085	-0.593214	1.78228e-13	1.1654	-1.25277	0.250656	-0.0313083	0.454319	0	0	0	0.275766	0.176587	1.85037e-16	0	0	0	0	0	0	1	0.824055	802.536	1348.51	96.13
var_291	3:149656954-149656954	T/A	WWTR1	WWTR1	NM_001168280.3	118	AF-Q9GZV5-F1-model_v1_Repair.pdb	YA118F;	A	.	.	0.385633	0.143189	-0.0329476	0.641417	-0.663553	-0.513404	1.13436	-0.811152	0.0174472	0.26136	0.0994661	0	0	2.96059e-16	0.0147931	0.273524	-0.00459551	0	0	0	0	2.36848e-15	0	0.258209	0.160273	1711.51	942.421	48.38
var_292	3:160280778-160280778	C/T	IFT80	IFT80	NM_020800.3	518	AF-Q9P2H3-F1-model_v1_Repair.pdb	CA518Y;	A	.	.	0.016224	-0.102759	-0.48339	-0.44886	-1.2769	-0.196509	1.06447	-2.1826	1.91466	0.982851	-0.267521	0	0	0	0.770174	0.337023	0.0239219	0	0	0	0	-0.00306307	0	0.734647	0.904421	621.569	1427.93	93.8
var_293	3:183664947-183664947	T/A	KLHL24	KLHL24	NM_017644.3	378	AF-Q6TFL4-F1-model_v1_Repair.pdb	WA378R;	A	.	.	0.0429927	2.97017	-0.2439	0.00132101	0.469602	-0.996186	1.19764	1.77527	-0.0263117	1.08697	-0.334483	0	0	0	0.0402448	0.0382663	-8.05282e-14	0	0	0	0	2.96059e-15	0	0.768009	1	3287.64	1625.47	96.4
var_294	3:188609738-188609738	G/T	LPP	LPP	NM_001167671.2	336	AF-Q93052-F1-model_v1_Repair.pdb	GA336V;	A	.	.	0.00784883	5.0153	-8.52651e-14	2.84217e-14	-0.187976	-1.21384e-14	0.0979299	-0.395089	2.45224	0.105758	2.14574	0	0	0.11486	0.681842	-6.63173e-14	-4.44089e-16	0	0	0	0	3.62673e-15	0	0	0.00845575	0	602.652	37.82
var_295	3:194397363-194397363	G/T	GP5	GP5	NM_004488.2	307	AF-P40197-F1-model_v1_Repair.pdb	AA307D;	A	.	.	0.026644	-0.275435	-0.716079	-0.691275	-0.475149	-0.0850198	1.37509	-0.420224	0.000299242	0.587057	0.148462	0	0	0	0.00140515	0.310467	0	0	0	0	0	-1.80596e-14	0	0.209101	0.419846	173.321	1031.24	90.13
var_296	4:20617490-20617490	G/T	SLIT2	SLIT2	NM_004787.4	1396	AF-O94813-F1-model_v1_Repair.pdb	KA1396N;	A	.	.	0.111988	0.341968	0.0105383	0	0.374347	0.0703864	-0.111883	0.714835	-0.0105899	-0.36911	-0.341647	0	0	0	0.00509078	0	0	0	0	0	0	0	0	0.220603	0.766863	993.502	1336.1	84.58
var_297	4:38773486-38773486	T/C	TLR10	TLR10	NM_001195107.1	702	AF-Q9BXR5-F1-model_v1_Repair.pdb	QA702R;	A	.	.	0.0316822	-0.166401	0.346283	-0.817513	-0.353966	0.0568456	0.40823	-0.400304	0.0124251	0.560716	0.113849	0	0	0	0.0754614	0.0259334	-0.168428	0	0	0	0	0	0	0.300825	0.523144	1075.14	1156.66	84.47
var_298	4:39215943-39215943	A/T	WDR19	WDR19	NM_025132.4	355	AF-Q8NEZ3-F1-model_v1_Repair.pdb	DA355V;	A	.	.	0.031445	0.745837	1.24009	1.27464	-0.542749	0.176728	-0.160556	-1.29892	1.66169	-0.114506	-1.3812	0	0	0	-0.10938	0.00326538	0	0	0	0	0	0	0	0.461614	0.822681	1004.68	1366.12	94.13
var_299	4:40436630-40436630	G/C	RBM47	RBM47	NM_001371113.1	381	AF-A0AV96-F1-model_v1_Repair.pdb	RA381G;	A	.	.	0.00229652	-0.56709	0	0	0.205628	-0.175661	-0.14519	0.314829	-0.00404108	-0.0373965	-0.0431431	0	0	0	-0.682116	0	0	0	0	0	0	0	0	0	0	961.207	708.334	37.09
var_300	4:47320165-47320165	G/T	GABRB1	GABRB1	NM_000812.4	167	AF-P18505-F1-model_v1_Repair.pdb	RA167I;	A	.	.	0.430837	1.32886	0.548597	0.75084	-0.00784654	0.569987	-0.647082	-0.521628	0.0427908	-0.81738	0.585267	0	0	-1.4803e-16	0.906808	0.194688	-0.0814891	0	0	0	0	-1.92439e-15	0	0.0771291	0.870162	1128.1	1400.15	93.53
var_301	4:54258785-54258785	C/A	PDGFRA	PDGFRA	NM_001347829.2	6	AF-P16234-F1-model_v1_Repair.pdb	PA6Q;	A	.	.	0.207908	-2.04747	-0.511296	-0.511296	-0.324445	2.08426e-13	0.354806	-0.402884	-0.222323	0.703005	-1.8485	0	0	2.96059e-16	0.715467	1.89478e-13	6.39488e-14	0	0	0	0	4.44089e-15	0	0	0.136551	471.363	886.088	40.41
var_302	4:55999539-55999539	T/A	CEP135	CEP135	NM_025009.5	725	AF-Q66GS9-F1-model_v1_Repair.pdb	MA725K;	A	.	.	0.0397995	0.316178	-0.140537	-0.24237	0.362148	-0.129421	0.000126329	0.616168	0.0187553	0.100989	-0.2584	0	0	0	-0.0112812	-0.228795	-5.92119e-15	0	0	0	0	-1.77636e-15	0	0.330531	0.975234	902.164	1482.64	85.31
var_303	4:73408607-73408607	G/A	ALB	ALB	NM_000477.7	95	AF-P02768-F1-model_v1_Repair.pdb	GA95E;	A	.	.	0.443044	2.2769	-0.956064	-0.416281	-1.14973	-1.25442	2.57145	-1.70713	1.66626	1.62122	0.309943	0	0	0	0.684153	0.224104	0.603108	0	0	0	0	0.304405	0	0	1	0	1560.07	94.51
var_304	4:76309956-76309956	G/T	STBD1	STBD1	NM_003943.4	345	AF-O95210-F1-model_v1_Repair.pdb	GA345C;	A	.	.	0.0493256	2.28186	0.501606	0.523361	-0.538284	-0.0995486	0.824558	-0.696147	0.277978	-0.0479547	1.64714	0	0	-2.22045e-16	-0.110853	0.0276686	1.11022e-16	0	0	0	0	-2.96059e-16	0	0	0.879285	0	1390.75	93.97
var_305	4:87494444-87494444	G/A	SPARCL1	SPARCL1	NM_004684.5	119	AF-Q14515-F1-model_v1_Repair.pdb	TA119I;	A	.	.	0.00581253	0.111492	0	0	-0.183143	0	0.220625	-0.278159	2.36848e-15	0.0994933	0.24808	0	0	0	0.00459665	0	0	0	0	0	0	0	0	0	0	420.64	762.948	33.2
var_306	4:102949368-102949368	G/A	SLC9B1	SLC9B1	NM_139173.4	91	AF-Q4ZJI4-F1-model_v1_Repair.pdb	PA91S;	A	.	.	0.00130035	2.2434	0.0414626	0	0.23055	0	0.457776	0.764799	-1.04794e-06	-0.14686	0.862311	0	0	0	0.0333604	-0.0673663	0	0	0	0	0	0	0	0.31925	0.404757	681.832	1076.78	62.85
var_307	4:121037077-121037077	G/C	NDNF	NDNF	NM_024574.4	298	AF-Q8TB73-F1-model_v1_Repair.pdb	IA298M;	A	.	.	0.026147	0.310491	-0.00342159	-1.13687e-13	-0.219995	1.88294e-13	0.0314951	-0.295069	0.0148576	0.191003	0.589085	0	0	0	0.00253457	-0.0276109	3.10862e-15	0	0	0	0	1.9984e-14	0	0.309738	0.721167	901.543	1316.53	96.41
var_308	4:142082168-142082168	A/T	INPP4B	INPP4B	NM_001101669.2	835	AF-O15327-F1-model_v1_Repair.pdb	NA835K;	A	.	.	0.217103	0.553238	-1.87729	1.67481	-0.599704	0.159475	1.17709	-0.850116	0.175917	0.860816	0.33748	0	0	0	-0.0698733	0.0962117	-0.435371	0	0	0	0	2.30926e-14	0	0.411004	0.631124	965.781	1226.66	94.47
var_309	4:143214817-143214817	A/T	USP38	USP38	NM_032557.6	947	AF-Q8NB14-F1-model_v1_Repair.pdb	KA947N;	A	.	.	0.0866265	0.787577	0.856668	0.124794	0.661212	0.781017	-1.4815	1.25671	-0.0185553	-1.31388	0.063764	0	0	0	-0.108066	1.78109e-12	-0.0228996	0	0	0	0	-0.0116881	0	0.651881	1	1481.28	1625.55	94.57
var_310	4:143524372-143524372	G/T	SMARCA5	SMARCA5	NM_003601.4	142	AF-O60264-F1-model_v1_Repair.pdb	RA142L;	A	.	.	0.00982749	0.398461	1.37085	1.40835	0.0597894	-0.148729	-0.333334	-0.184337	-0.019456	-1.39732	-0.271424	0	0	0	-0.0737386	-3.78956e-14	-0.0121881	0	0	0	0	-1.62833e-15	0	0.147684	0.208062	1242.54	891	44.45
var_311	4:147881917-147881917	T/C	ARHGAP10	ARHGAP10	NM_024605.4	340	AF-A1A4S6-F1-model_v1_Repair.pdb	IA340T;	A	.	.	0.0143477	3.42769	0.316846	-0.213394	1.02116	0	0.41878	2.5235	-0.0177811	-0.498086	-0.084369	0	0	0	-0.0389668	-0.0735164	0	0	0	0	0	0	0	1	0.879341	1503.87	1420.61	90.8
var_312	4:177353674-177353674	C/A	NEIL3	NEIL3	NM_018248.3	469	AF-Q8TAT5-F1-model_v1_Repair.pdb	TA469K;	A	.	.	0.0016752	-0.218593	3.41061e-13	2.27374e-13	-0.264344	0.0410679	0.143933	-0.422278	0.000655105	0.16094	0.160967	0	0	0	-0.0395349	2.55795e-13	2.57572e-14	0	0	0	0	-3.9968e-15	0	0	0	385.413	743.837	27.43
var_313	5:9154665-9154665	G/C	SEMA5A	SEMA5A	NM_003966.3	435	AF-Q13591-F1-model_v1_Repair.pdb	PA435R;	A	.	.	0.128032	2.54055	-0.0887034	-0.712496	-0.33397	0.0646333	1.34175	0.163208	0.00750325	1.04505	1.00647	0	0	0	0.0813458	0.0480975	-0.0342471	0	0	0	0	1.4803e-15	0	0.543514	0.463862	827.828	1118.81	70.61
var_314	5:9629706-9629706	G/C	TAS2R1	TAS2R1	NM_019599.2	109	AF-Q9NYW7-F1-model_v1_Repair.pdb	SA109R;	A	.	.	0.0221786	-0.387102	-0.760017	-0.709092	-0.955131	0.462586	1.53551	-0.959818	-0.000125366	1.32062	-0.0684	0	0	0	0.0756888	0.0816108	-0.328934	0	0	0	0	-3.10862e-14	0	0.261902	0.531529	396.451	1096.65	82.2
var_315	5:33936753-33936753	G/C	RXFP3	RXFP3	NM_016568.3	5	AF-Q9NSD7-F1-model_v1_Repair.pdb	DA5H;	A	.	.	0.00204828	0.175309	-0.0132499	-3.31587e-14	-0.367616	0.0510958	0.350149	-0.542702	0.000956564	-0.18649	0.290777	0	0	0	0.00937804	0.142372	0.534227	0	0	0	0	0.0487825	0	0.0477026	0.704641	623.886	1277	45.81
var_316	5:36985830-36985830	G/T	NIPBL	NIPBL	NM_133433.4	884	AF-Q6KC79-F1-model_v1_Repair.pdb	GA884W;	A	.	.	0.0253028	1.49463	-2.08426e-13	3.78956e-14	-0.294158	-2.08793e-08	0.625392	-0.297615	1.35257	0.071961	-1.51582e-13	0	0	-7.10543e-15	0.0364737	-1.89478e-14	0	0	0	0	0	2.66454e-15	0	0	0	0	576.548	33.02
var_316	5:36985830-36985830	G/T	NIPBL	NIPBL	NM_133433.4	884	AF-Q6KC79-F2-model_v1_Repair.pdb	GA684W;	A	.	.	0.013294	3.97693	0.875344	0.875344	-0.0941831	0.0256448	-0.277207	-0.316853	1.35422	-0.75796	2.28157	0	0	0.0154274	-0.00442375	1.3074e-11	-3.55271e-15	0	0	0	0	-1.33227e-15	0	0	0.0377384	0	629.153	36.08
var_316	5:36985830-36985830	G/T	NIPBL	NIPBL	NM_133433.4	884	AF-Q6KC79-F3-model_v1_Repair.pdb	GA484W;	A	.	.	0.0613452	3.67789	1.13687e-12	-1.7053e-13	-0.603931	0.00344297	0.685476	-0.899258	1.35689	0.456519	2.51652	0	0	0.162036	0.000184735	-1.13687e-13	7.10543e-15	0	0	0	0	-8.43769e-15	0	0	0.03	0	622.15	38.11
var_316	5:36985830-36985830	G/T	NIPBL	NIPBL	NM_133433.4	884	AF-Q6KC79-F4-model_v1_Repair.pdb	GA284W;	A	.	.	0.0727739	4.05172	-9.09495e-13	0.568344	-0.798306	-0.0265866	1.11453	-0.991045	1.37736	0.109192	2.35585	0	0	0.329652	0.0127288	-1.13687e-13	-1.10134e-12	0	0	0	0	-1.33227e-15	0	0	0.0043751	0	598.959	35.62
var_316	5:36985830-36985830	G/T	NIPBL	NIPBL	NM_133433.4	884	AF-Q6KC79-F5-model_v1_Repair.pdb	GA84W;	A	.	.	0.00815913	4.17732	0	0	-0.178493	0	0.170676	-0.237408	1.40676	0.0425466	2.06378	0	0	0	0.909462	0	0	0	0	0	0	0	0	0	0	0	585.437	27.22
var_317	5:37227684-37227684	T/C	CPLANE1	CPLANE1	NM_023073.3	419	AF-Q9H799-F1-model_v1_Repair.pdb	MA419V;	A	.	.	0.0124116	0.451008	0.00444961	0.160438	0.309078	0.0210659	-0.114717	0.567502	0.0101067	-0.25713	-0.245887	0	0	0	0.00480138	-0.0125903	1.65793e-14	0	0	0	0	-0.00870051	0	0.461557	1	1019.17	1661.21	87.55
var_317	5:37227684-37227684	T/C	CPLANE1	CPLANE1	NM_023073.3	419	AF-Q9H799-F2-model_v1_Repair.pdb	MA219V;	A	.	.	0.0307974	0.765569	0.0175217	0.0349947	0.502435	0.0992937	-0.209519	0.946506	0.00550567	-0.298697	-0.363108	0	0	0	0.0197007	-0.0600739	0	0	0	0	0	0.010935	0	0.283545	0.806111	860.206	1364.08	86.48
var_317	5:37227684-37227684	T/C	CPLANE1	CPLANE1	NM_023073.3	419	AF-Q9H799-F3-model_v1_Repair.pdb	MA19V;	A	.	.	0.0129424	0.571391	-0.0045203	-0.0045203	0.431465	-0.0295893	0.0735178	0.849578	0.00900981	-0.431559	-0.394826	0	0	-1.77636e-15	0.0728353	-0.0735208	1.45661e-13	0	0	0	0	4.44089e-16	0	0.26155	0.714039	840.564	1299.54	62.06
var_318	5:37364318-37364318	A/G	NUP155	NUP155	NM_153485.3	75	AF-O75694-F1-model_v1_Repair.pdb	VA75A;	A	.	.	0.0178353	3.26339	0.0844467	4.16852e-13	1.33717	0.00318485	-0.734801	2.51799	-0.00209783	-0.562007	0.694424	0	0	0	-0.0749224	-0.23444	-1.61056e-13	0	0	0	0	-2.66454e-15	0	0.943113	0.920749	1090.13	1444.84	70.34
var_319	5:71466197-71466197	G/T	BDP1	BDP1	NM_018429.3	254	AF-A6H8Y1-F1-model_v1_Repair.pdb	GA254V;	A	.	.	0.000353397	4.29765	0.00486947	0	-0.252932	0.00213497	0.489091	-0.237194	1.35211	0.0569822	2.19779	0	0	0	0.684803	0.169567	0	0	0	0	0	0	0	0	0.390495	0	948.398	83.78
var_320	5:83520159-83520159	C/G	VCAN	VCAN	NM_004385.5	618	AF-P13611-F1-model_v1_Repair.pdb	SA618C;	A	.	.	0.0611962	-0.130736	-1.32635e-13	5.68434e-13	0.0182626	-7.10543e-15	-0.187656	-0.0605168	-0.00823489	0.0193289	0.0469576	0	0	0.0282846	0.0128379	-9.4739e-15	1.77636e-15	0	2.84217e-14	0	0	1.33227e-15	0	0.0565274	0.0928642	298.077	718.956	34.4
var_320	5:83520159-83520159	C/G	VCAN	VCAN	NM_004385.5	618	AF-P13611-F2-model_v1_Repair.pdb	SA418C;	A	.	.	0.00110945	-0.155559	-2.76638e-12	1.263	-0.0992676	-5.21065e-14	-0.235949	-0.333831	0.000252603	-0.752934	0.0031708	0	0	4.73695e-15	1.51582e-13	4.16852e-13	2.36848e-15	0	0	0	0	2.66454e-15	0	0.183955	0.139401	359.114	759.024	30.07
var_320	5:83520159-83520159	C/G	VCAN	VCAN	NM_004385.5	618	AF-P13611-F3-model_v1_Repair.pdb	SA218C;	A	.	.	0.0146334	-0.285338	0.327447	0.421381	-0.180287	0.0520021	-0.287551	-0.486259	-0.113317	-0.00373045	0.0530064	0	0	-3.55271e-15	-0.0680288	1.13687e-13	0	0	0	0	0	2.22045e-15	0	0.247873	0.255361	389.731	858.866	35.71
var_320	5:83520159-83520159	C/G	VCAN	VCAN	NM_004385.5	618	AF-P13611-F4-model_v1_Repair.pdb	SA18C;	A	.	.	0.0111983	0.382053	0.5799	0.5799	-0.0969429	-7.457e-15	-0.0383834	-0.247721	-0.0212554	-0.411754	0.0647737	0	0	2.55795e-13	-0.0264647	0	0	0	0	0	0	5.92119e-16	0	0.0666024	0.126909	302.903	748.269	36.2
var_321	5:90642932-90642932	A/T	ADGRV1	ADGRV1	NM_032119.4	815	AF-Q8WXG9-F1-model_v1_Repair.pdb	EA815V;	A	.	.	0.0516745	0.816645	-0.0645203	1.86339	0.178163	1.06036	-1.46204	-0.286248	0.778933	-0.948433	-0.312097	0	0	0	0.00913509	0.0743154	0	0	0	0	0	0	0	0.373758	1	1126.01	1532.37	87.1
var_321	5:90642932-90642932	A/T	ADGRV1	ADGRV1	NM_032119.4	815	AF-Q8WXG9-F2-model_v1_Repair.pdb	EA615V;	A	.	.	0.0402619	-0.643707	0.180556	1.29292	0.267823	1.58265	-1.79418	-0.218071	0.187736	-1.8404	-0.4516	0	0	0	0.148855	-0.0246744	2.22045e-16	0	0	0	0	-4.58892e-15	0	0.559067	0.786771	1347.64	1343.7	84.46
var_321	5:90642932-90642932	A/T	ADGRV1	ADGRV1	NM_032119.4	815	AF-Q8WXG9-F3-model_v1_Repair.pdb	EA415V;	A	.	.	0.0016947	-0.0876661	-0.0297034	0.588121	0.0770057	0.74467	-0.698146	-0.157899	0.404703	-0.854918	-0.322091	0	0	0	0.160591	2.80693e-10	0	0	0	0	0	1.4803e-15	0	0.443177	0.844848	1209.04	1386.27	86.28
var_321	5:90642932-90642932	A/T	ADGRV1	ADGRV1	NM_032119.4	815	AF-Q8WXG9-F4-model_v1_Repair.pdb	EA215V;	A	.	.	0.0899715	-0.490306	0.157551	1.24211	0.00275259	0.726538	-0.775046	-0.348588	0.0424489	-1.50334	-0.440068	0	0	0	0.408214	-0.0102815	0	0	0	0	0	-0.00288023	0	0.461628	0.781194	1231.11	1339.62	85.4
var_321	5:90642932-90642932	A/T	ADGRV1	ADGRV1	NM_032119.4	815	AF-Q8WXG9-F5-model_v1_Repair.pdb	EA15V;	A	.	.	0.0981127	-0.479819	-0.149522	-1.7053e-13	-0.561224	0.269031	0.525774	-0.9233	0.411207	-0.0620958	-0.325393	0	0	0	0.335704	0.0149719	0	0	0	0	0	-2.36848e-15	0	0.250714	0.88106	978.853	1412.82	83.99
var_322	5:113563979-113563979	G/A	YTHDC2	YTHDC2	NM_022828.5	855	AF-Q9H6S0-F1-model_v1_Repair.pdb	DA855N;	A	.	.	0.27718	1.77155	0.820215	0.797488	0.808377	2.71403	-3.01527	0.524461	0.0358427	-1.49071	0.136427	0	0	0	0.0347221	-0.239309	0.405962	0	0	0	0	9.85878e-14	0	0.887451	1	1396.45	1508.96	95.6
var_323	5:132271047-132271047	A/C	PDLIM4	PDLIM4	NM_003687.4	154	AF-P50479-F1-model_v1_Repair.pdb	TA154P;	A	.	.	0.0527162	3.88298	0	0	-0.0304777	0	0.243298	-0.0294138	3.76092	-0.0197996	-0.140523	0	0	0.119743	-0.0207651	0	0	0	0	0	0	0	0	0.00332173	0.0492669	500.083	802.162	45.19
var_324	5:132893042-132893042	G/A	AFF4	AFF4	NM_014423.4	795	AF-Q9UHB7-F1-model_v1_Repair.pdb	SA795F;	A	.	.	0.220618	1.75583	2.84217e-13	1.77636	-0.598545	0.0436333	0.00986268	-1.20374	0.287192	-0.502395	1.90265	0	0	0.0138237	0.0269852	0	-9.41469e-14	0	0	0	0	4.44089e-16	0	0.266612	0.10304	398.707	727.717	40.65
var_325	5:134855420-134855420	C/T	C5orf24	C5orf24	NM_152409.3	174	AF-Q7Z6I8-F1-model_v1_Repair.pdb	HA174Y;	A	.	.	0.0268165	-0.136007	0	0	-0.00616676	0	-0.053599	-0.0453931	-0.000221611	0.0102557	0.0010325	0	0	0	0.00686818	0	0	0	0	0	0	-0.0487825	0	0	0.0424919	804.618	864.215	40.34
var_326	5:138391410-138391410	T/G	KDM3B	KDM3B	NM_016604.4	593	AF-Q7LBC6-F1-model_v1_Repair.pdb	VA593G;	A	.	.	0.000299254	0.141752	0	0	0.276675	0	-0.345937	0.35711	-0.0104507	-0.0518473	-0.0784909	0	0	-0.000880429	-0.00442625	0	0	0	0	0	0	0	0	0	0.239895	495.545	970.967	33.08
var_327	5:140695780-140695780	G/A	HARS2	HARS2	NM_012208.4	190	AF-P49590-F1-model_v1_Repair.pdb	AA190T;	A	.	.	0.99972	3.90142	-0.238363	-0.449281	-0.595938	0.0116054	1.05988	-0.550486	2.92936	0.508573	0.220635	0	0	0	1.00544	0.127275	-1.95399e-14	0	0	0	0	-2.96059e-16	0	1	1	384.012	1580.41	98.78
var_328	5:140822143-140822143	A/T	PCDHA5	PCDHA5	NM_018908.3	123	AF-Q9Y5H7-F1-model_v1_Repair.pdb	KA123M;	A	.	.	0.148806	-0.272725	0.0863212	0.759239	-0.681888	0.155992	0.369073	-0.949328	0.0391994	-0.24393	0.168748	0	0	-1.77636e-15	0.0387018	9.00159e-07	-0.0148548	0	0	0	0	1.15463e-14	0	0.181406	0.80135	949.17	1360.35	89.96
var_329	5:141122396-141122396	C/T	PCDHB4	PCDHB4	NM_018938.4	133	AF-Q9Y5E5-F1-model_v1_Repair.pdb	PA133L;	A	.	.	0.0371426	0.51815	0.0291594	0	-0.299011	1.6288e-09	0.519778	-0.502067	0.00965845	0.293248	0.440462	0	0	0	0.0269216	0.680133	1.18424e-15	0	0	0	0	6.66134e-16	0	0.423349	0.148334	749.6	894.466	88.26
var_330	5:141339466-141339466	C/G	PCDHGA2	PCDHGA2	NM_018915.4	165	AF-Q9Y5H1-F1-model_v1_Repair.pdb	NA165K;	A	.	.	0.0124039	0.118473	-0.845911	0.74091	-0.520807	-0.984199	0.919845	-1.07159	0.0176294	1.20995	0.619101	0	0	0	0.00229734	0.115232	0.0312445	0	0	0	0	-4.44089e-16	0	0.672013	1	1202.52	1526.05	90.94
var_331	5:141344625-141344625	C/T	PCDHGA3	PCDHGA3	NM_018916.4	198	AF-Q9Y5H0-F1-model_v1_Repair.pdb	RA198W;	A	.	.	0.00851278	1.1826	0.890429	0.879	0.0348666	0.378534	0.0865457	0.0329332	0.0108326	-1.29566	0.167043	0	0	0	-0.00192398	-0.160702	0	0	0	0	0	0	0	0.161596	0.911216	1265.11	1431.73	93.16
var_332	5:141371718-141371718	A/G	PCDHGB3	PCDHGB3	NM_018924.5	442	AF-Q9Y5G1-F1-model_v1_Repair.pdb	IA442V;	A	.	.	0.0168513	1.35114	0.0976169	1.89478e-14	0.776642	0.00977469	-0.374681	1.51512	-0.00551917	-0.583816	-0.0834228	0	0	0	-0.000576999	0.0207555	0	0	0	0	0	4.88498e-15	0	0.942707	0.821345	1450.33	1382.44	94.29
var_333	5:141625254-141625254	C/T	HDAC3	HDAC3	NM_003883.4	391	AF-O15379-F1-model_v1_Repair.pdb	DA391N;	A	.	.	0.0333529	-0.360335	-7.57912e-14	-1.01981	-0.109646	-0.266299	0.104784	-0.159888	0.00100066	1.02129	0.0641611	0	0	0	0.00407028	-1.32445e-11	-4.73695e-15	0	0	0	0	1.50398e-13	0	0	0.241682	524.805	927.47	37.55
var_334	5:141649260-141649260	G/A	FCHSD1	FCHSD1	NM_033449.3	142	AF-Q86WN1-F1-model_v1_Repair.pdb	RA142W;	A	.	.	0.0651251	-0.671568	-0.511671	3.89375	0.0940783	0.00400354	-1.16962	-0.641774	-0.0304604	-2.47663	0.2812	0	0	0	-0.0264077	-0.102484	-0.08804	0	0	0	0	1.24345e-14	0	0.455688	0.904115	1742.13	1426.26	95.18
var_335	5:155015160-155015160	T/C	KIF4B	KIF4B	NM_001099293.3	434	AF-Q2VIQ3-F1-model_v1_Repair.pdb	LA434P;	A	.	.	0.127894	3.16708	1.17314	1.89478e-13	0.219653	0.0116887	-0.666802	0.120521	3.87416	-0.329611	-1.26456	0	0	0	0.0288946	-2.49282	9.21692e-12	0	0	0	0	0	0	0.545053	1	1102.83	1633.89	71.32
var_336	5:170881866-170881866	C/G	RANBP17	RANBP17	NM_022897.5	76	AF-Q9H2T7-F1-model_v1_Repair.pdb	PA76A;	A	.	.	0	0.408412	0	0	0.117692	0.00349468	-0.192004	0.103785	-0.00104472	-0.0757882	0.449398	0	0	0	0.00287935	-0.0105929	0	0	0	0	0	0	0	0.0989294	0.264902	538.403	977.345	68.54
var_337	5:180574024-180574024	C/G	CNOT6	CNOT6	NM_001370472.1	500	AF-Q9ULM6-F1-model_v1_Repair.pdb	LA500V;	A	.	.	0.00635795	1.72061	0.0306652	-8.52651e-14	0.67627	-4.14483e-14	-0.014655	1.55704	0.203318	-0.542814	-0.171597	0	0	0	-0.0176176	0.0196437	5.92119e-15	0	0	0	0	1.03621e-14	0	1	1	1570.28	1544.46	96.69
var_338	5:180849217-180849217	C/A	ZFP62	ZFP62	NM_001172638.1	760	AF-Q8NB50-F1-model_v1_Repair.pdb	DA760Y;	A	.	.	0.0272684	-0.138934	0.030539	0.0323708	-0.512	0.218177	0.226421	-0.779321	-0.00645476	0.298208	0.353466	0	0	2.22045e-16	0.0111593	0.196073	-0.0143295	0	0	0	0	0.00282915	0	0	0.174849	458.646	877.011	85.23
var_339	6:3127245-3127245	G/A	BPHL	BPHL	NM_004332.4	72	AF-Q86WA6-F1-model_v1_Repair.pdb	SA72N;	A	.	.	0.564944	4.43129	0.539706	1.55183	-0.282806	0.228221	0.0813387	-0.483372	1.87581	-0.177155	-0.0941513	0	0	0	1.10965	0.231222	0.149242	0	0	0	0	-0.0670253	0	1	1	770.89	1578.43	98.78
var_340	6:5771340-5771340	C/T	FARS2	FARS2	NM_001318872.1	423	AF-O95363-F1-model_v1_Repair.pdb	RA423W;	A	.	.	0.106902	2.6018	0.368898	1.9393	1.13759	1.37968	-1.90531	1.05407	-0.0381314	-1.55218	0.306715	0	0	0	0.00852513	0.0219275	-0.0670713	0	0	0	0	-0.0302843	0	0.478512	0.928013	1779.15	1444.64	93.27
var_341	6:11189979-11189979	A/C	NEDD9	NEDD9	NM_006403.4	630	AF-Q14511-F1-model_v1_Repair.pdb	DA630E;	A	.	.	0.00999752	0.144458	1.13687e-13	2.84217e-14	-0.0431012	0.00202836	-0.0289407	-0.0986797	2.05973e-06	0.109331	0.24424	0	0	0	-0.0212583	-0.00243878	-0.0191639	0	0	0	0	6.66134e-15	0	0	0.269934	521.391	948.8	53.73
var_342	6:30160650-30160650	C/T	TRIM10.4	TRIM10	NM_006778.4.3	70	AF-Q9UDY6-F1-model_v1_Repair.pdb	RA70Q;	A	.	.	0.00804738	0.0628758	0.267526	0.296275	0.0889671	0.046123	-0.168918	0.0337058	0.000194653	-0.399574	0.0897964	0	0	0	-0.00380763	-0.0341763	-0.187413	0	0	0	0	0	0	0.133624	0.704645	1219.74	1272.87	91.39
var_343	6:30741810-30741810	C/T	FLOT1	FLOT1	NM_005803.4.2	34	AF-O75955-F1-model_v1_Repair.pdb	CA34Y;	A	.	.	0.0146245	-0.46566	1.51582e-13	-2.84217e-14	-0.320613	6.80937e-15	0.190243	-0.529784	0.0472677	0.133938	0.00923449	0	0	0	0.00405401	0.000845475	9.4739e-15	0	0	0	0	-3.70074e-16	0	0.00393542	0.114289	267.905	832.174	87.59
var_344	6:30892374-30892374	A/G	DDR1.4	DDR1	NM_013993.2.5	311	AF-Q08345-F1-model_v1_Repair.pdb	MA311V;	A	.	.	0.047823	0.748735	0.00124593	0	0.426415	0.0450366	-0.159327	0.633506	-0.000763135	-0.235337	0.0386221	0	0	0	-0.000663856	-0.132324	0	0	0	0	0	0	0	0.344948	0.410927	915.039	1087.06	78.12
var_345	6:32162580-32162580	C/G	PPT2	PPT2	NM_001204103.2	241	AF-Q9UMR5-F1-model_v1_Repair.pdb	FA241L;	A	.	.	0.170619	3.64709	0.217544	0.035531	0.729472	5.92119e-16	-0.589313	0.685857	2.00752	0.204661	0.332402	0	0	0	0.0320174	-0.00607713	0	0	0	0	0	-0.00859559	0	1	1	2667.14	1556.92	98.8
var_346	6:32220167-32220167	C/G	NOTCH4.3	NOTCH4	NM_004557.4.6	426	AF-Q99466-F1-model_v1_Repair.pdb	GA426A;	A	.	.	0.0250218	3.21512	-0.0374318	0.00943897	-0.320782	6.03961e-14	0.458963	-0.506011	1.87265	0.0146195	1.72112	0	0	0	0.00244755	0.172062	5.11591e-13	0	0	0	0	0.000101103	0	0	0.528715	0	1073.49	76.98
var_347	6:33211348-33211348	G/A	RING1.5	RING1	NM_002931.4.5	216	AF-Q06587-F1-model_v1_Repair.pdb	GA216R;	A	.	.	0.00654576	2.79107	-0.534805	-0.534805	-0.360519	1.06581e-14	0.35174	-0.511946	1.35622	0.783671	2.17377	0	0	7.40149e-17	0.0677324	4.73695e-14	-5.92119e-15	0	0	0	0	1.85037e-16	0	0	0	0	561.675	39.73
var_348	6:33320442-33320442	G/A	DAXX.2	DAXX	NM_001141969.2	397	AF-Q9UER7-F1-model_v1_Repair.pdb	RA397W;	A	.	.	0.0123532	-0.253698	-0.044372	0	-0.274235	-0.20365	0.123618	-0.532163	0.00670097	0.217533	0.2812	0	0	0	-0.000766021	-0.0258721	0.172437	0	0	0	0	0	0	0.149943	0.62122	1246.21	1208.72	87.27
var_349	6:33321098-33321098	G/C	DAXX.2	DAXX	NM_001141969.2	226	AF-Q9UER7-F1-model_v1_Repair.pdb	AA226G;	A	.	.	0.0262898	0.938922	0.481408	0.467645	0.628188	-0.0596674	-1.05673	0.665974	-0.00311619	-0.613303	0.470824	0	0	-5.92119e-16	-0.00192333	-0.608712	-0.0403735	0	0	0	0	-4.14483e-15	0	0.549355	0.896003	260.085	1415.97	97.52
var_350	6:38845587-38845587	C/A	DNAH8	DNAH8	NM_001371.4	1403	AF-Q96JB1-F2-model_v1_Repair.pdb	SA1203Y;	A	.	.	0.64524	2.92651	-0.803806	2.00489	-0.372364	0.217528	-0.426398	-1.24805	2.8025	0.177878	0.354409	0	0	0	0.298992	0.452066	-0.0669272	0	0	0	0	-0.0121326	0	0.8259	1	666.606	1627.4	85.61
var_350	6:38845587-38845587	C/A	DNAH8	DNAH8	NM_001371.4	1403	AF-Q96JB1-F3-model_v1_Repair.pdb	SA1003Y;	A	.	.	0.341057	1.74558	-0.171255	0.982377	-1.05757	-0.0402492	0.387013	-1.95604	2.20938	0.512621	0.23693	0	0	0	0.683068	0.482517	-0.0382352	0	0	0	0	-0.00244996	0	0.585307	1	551.362	1570.12	87.85
var_350	6:38845587-38845587	C/A	DNAH8	DNAH8	NM_001371.4	1403	AF-Q96JB1-F4-model_v1_Repair.pdb	SA803Y;	A	.	.	0.616633	2.80919	0.0448849	2.56726	-1.44888	-0.184557	1.25102	-2.3647	1.86878	0.447215	0.326611	0	0	0	0.349323	0.379223	-0.0624316	0	0	0	0	0.0146744	0	0.715833	1	613.884	1688.13	86.06
var_350	6:38845587-38845587	C/A	DNAH8	DNAH8	NM_001371.4	1403	AF-Q96JB1-F5-model_v1_Repair.pdb	SA603Y;	A	.	.	0.94646	3.14475	-0.923155	3.18295	-0.591842	0.00229527	0.326575	-1.23628	1.90072	0.136887	0.326234	0	0	0	0.134702	0.608807	-0.107894	0	0	0	0	-0.00644292	0	0.63579	1	575.543	1622.21	87.03
var_350	6:38845587-38845587	C/A	DNAH8	DNAH8	NM_001371.4	1403	AF-Q96JB1-F6-model_v1_Repair.pdb	SA403Y;	A	.	.	0.517919	1.2594	-0.0209378	1.90363	-1.25333	-0.092184	0.488178	-2.37137	1.47011	0.324172	0.249786	0	0	0	0.439507	0.10873	0.107562	0	0	0	0	0.0142866	0	0.882989	1	693.952	1669.11	85.43
var_350	6:38845587-38845587	C/A	DNAH8	DNAH8	NM_001371.4	1403	AF-Q96JB1-F7-model_v1_Repair.pdb	SA203Y;	A	.	.	0.614997	2.38874	-0.921272	1.35785	-1.95994	-0.394443	2.48631	-2.42706	1.32059	1.58986	0.251641	0	0	0	0.92729	0.468838	0.140113	0	0	0	0	0.0178025	0	0.666759	1	590.378	1639.06	86.95
var_350	6:38845587-38845587	C/A	DNAH8	DNAH8	NM_001371.4	1403	AF-Q96JB1-F8-model_v1_Repair.pdb	SA3Y;	A	.	.	0.105806	0.0368258	-0.236092	1.5475	-0.645619	0.0969936	0.504121	-1.24188	0.138744	-0.588477	0.242722	0	0	0	0.103678	0.385418	0.115133	0	0	0	0	-1.77636e-14	0	0.34674	0.936644	437.089	1445.45	79.17
var_351	6:40431744-40431744	T/A	LRFN2	LRFN2	NM_020737.3	457	AF-Q9ULH4-F1-model_v1_Repair.pdb	NA457I;	A	.	.	0.00547733	0.507987	0.625192	0.600905	-0.785499	0.000965681	0.433771	-1.71768	1.16529	0.136885	0.0262472	0	0	0	0.0219182	0.010681	8.88178e-16	0	0	0	0	2.66454e-15	0	0.374533	0.840411	932.701	1381.74	88.72
var_352	6:42745881-42745881	C/T	TBCC	TBCC	NM_003192.3	65	AF-Q15814-F1-model_v1_Repair.pdb	VA65I;	A	.	.	0.0113369	-0.567512	-0.0128725	4.358e-13	-0.361401	-1.68162e-13	0.188471	-0.652754	0.00495416	0.268498	-0.0228	0	0	0	0.0203921	0.0939381	8.28967e-15	0	0	0	0	0	0	0.153114	0.850086	605.859	1395.66	92.73
var_353	6:43040924-43040924	T/C	CUL7	CUL7	NM_014780.4	1266	AF-Q14999-F1-model_v1_Repair.pdb	HA1266R;	A	.	.	0.122232	0.628072	-0.156099	-0.532202	0.0400234	-0.140095	0.109868	0.306705	0.21131	0.730489	-0.218994	0	0	0	0.121324	0.0490742	0.236962	0	0	0	0	-0.0812195	0	0.524668	1	1642.05	1503.07	80.36
var_354	6:46858226-46858226	G/T	ADGRF5	ADGRF5	NM_001098518.2	1226	AF-Q8IZF2-F1-model_v1_Repair.pdb	PA1226Q;	A	.	.	0.0341007	1.71187	-0.617698	-0.627035	-0.138614	0	0.855682	0.144217	-0.00844898	0.772708	1.3284	0	0	0	0.00266095	1.87007	0	0	0	0	0	0	0	0.535576	0.820392	822.66	1372.3	77.32
var_355	6:46858256-46858256	T/A	ADGRF5	ADGRF5	NM_001098518.2	1216	AF-Q8IZF2-F1-model_v1_Repair.pdb	QA1216L;	A	.	.	0.069196	-1.1465	0.294707	0.78459	-0.402785	-0.132584	-0.0934471	-1.10281	0.0188301	-0.420821	-0.079727	0	0	5.92119e-16	-0.0124585	0.160564	-1.21384e-14	0	2.88954e-13	0	0	-1.62833e-15	0	0.605186	0.822747	1423.33	1372.38	67.12
var_356	6:49787092-49787092	G/T	PGK2	PGK2	NM_138733.5	32	AF-P07205-F1-model_v1_Repair.pdb	NA32K;	A	.	.	0.0426578	-0.254691	0	-4.21589e-13	-0.0519607	-0.0844385	-0.294069	-0.276278	0.00426209	0.00569509	0.34757	0	0	0	0.029845	-0.0358991	0.0646835	0	0	0	0	0	0	0.127976	0.407749	709.074	1061.14	87.3
var_357	6:52832924-52832924	C/A	GSTA5	GSTA5	NM_153699.1	161	AF-Q7RTV2-F1-model_v1_Repair.pdb	VA161L;	A	.	.	0.63694	1.17339	-0.0371717	0.61863	-0.597753	-0.256609	0.13001	-1.13829	1.81972	0.510071	-0.0948752	0	0	0	0.195857	0.193844	0.0237899	0	0	0	0	3.70074e-17	0	0.974716	1	1109.5	1621.7	98.78
var_358	6:73781314-73781314	G/T	CD109	CD109	NM_133493.5	653	AF-Q6YHK3-F1-model_v1_Repair.pdb	GA653V;	A	.	.	0.000105693	0.752606	0	0	-0.469121	0	0.712242	-0.594598	0.716587	0.173968	0.190585	0	0	0	0.0229426	0	0	0	0	0	0	0	0	0	0.254033	0	824.9	29.64
var_359	6:75102042-75102042	C/A	COL12A1	COL12A1	NM_004370.6	2809	AF-Q99715-F10-model_v1_Repair.pdb	GA1009V;	A	.	.	0.00395198	0.114579	2.27374e-13	2.27374e-13	-0.327651	2.30926e-13	0.626073	-0.317932	2.20268e-13	0.0796505	0.0529043	0	0	0	0.00153482	0	1.1724e-13	0	0	0	0	-3.55271e-15	0	0	0.145022	0	726.245	41.72
var_359	6:75102042-75102042	C/A	COL12A1	COL12A1	NM_004370.6	2809	AF-Q99715-F9-model_v1_Repair.pdb	GA1209V;	A	.	.	5.07325e-05	0.0933207	0	0	-0.23317	0.000192578	0.595662	-0.13507	0	-0.00293546	-0.132632	0	0	0	0.00127349	0.00273977	0	0	0	0	0	0	0	0	0.181784	0	759.515	32.88
var_360	6:85471242-85471242	A/C	NT5E	NT5E	NM_002526.4	190	AF-P21589-F1-model_v1_Repair.pdb	NA190H;	A	.	.	0.0632557	0.450622	0.0371136	0.0398691	-0.221864	-1.41334e-08	0.273933	-0.301788	2.56619e-05	0.182364	0.35539	0	0	0	1.20226e-05	0.0207005	-1.77636e-15	0	2.13163e-14	0	0	0.0855677	0	0.444171	0.820446	995.863	1366.95	96.84
var_361	6:87015340-87015340	C/A	HTR1E	HTR1E	NM_000865.3	2	AF-P28566-F1-model_v1_Repair.pdb	NA2K;	A	.	.	0.0258616	-0.165024	1.32635e-13	-1.69719	-0.154398	0.018937	0.303293	-0.170155	0.0220112	1.39588	0.113484	0	0	0	0.00311468	7.57912e-14	1.56912e-14	0	0	0	0	-1.4803e-16	0	0	0.322637	522.895	998.074	39.09
var_362	6:87086431-87086431	C/A	CGA	CGA	NM_000735.4	31	AF-P01215-F1-model_v1_Repair.pdb	CA31F;	A	.	.	1.03604	4.32878	-3.77061e-12	1.42109e-14	-0.307355	7.66054e-15	0.521519	-0.499581	0.414642	0.121245	0.04833	0	0	0	0.631551	0.017309	-1.11022e-16	0	3.39843	0	0	0	0	0.326796	0.50569	424.169	1127.29	86.18
var_363	6:116725789-116725789	T/G	KPNA5	KPNA5	NM_001366307.2	343	AF-O15131-F1-model_v1_Repair.pdb	HA343Q;	A	.	.	0.0685251	-0.00254641	0.710256	0.728418	-0.0391671	-0.00476426	-0.408852	-0.179267	0.00608383	-0.306948	-0.3268	0	0	0	0.00637895	-0.0327088	0.0652974	0	0	0	0	-0.253182	0	0.180593	0.833278	1201.98	1389.3	98.53
var_364	6:121317517-121317517	T/C	TBC1D32	TBC1D32	NM_152730.6	158	AF-Q96NH3-F1-model_v1_Repair.pdb	DA158G;	A	.	.	0.116573	0.153451	-0.0635495	1.52094	0.225906	-0.281746	-0.376533	0.264637	0.06819	-0.54359	1.13687e-12	0	0	-0.0977201	-0.563087	-6.82121e-13	-1.84741e-13	0	0	0	0	1.24345e-14	0	0.0269351	0	604.78	706.009	27.66
var_365	6:127998836-127998836	T/G	PTPRK	PTPRK	NM_001291984.2	854	AF-Q15262-F1-model_v1_Repair.pdb	TA854P;	A	.	.	0.0144007	-0.326233	0.245963	0.245963	-0.139946	0	0.00535227	-0.326677	0.0370832	-0.1493	-0.239948	0	0	0	-0.00472319	-0.218437	0	0	0	0	0	0	0	0.0439888	0.120026	525.581	854.099	27.69
var_366	6:130901179-130901179	A/G	EPB41L2	EPB41L2	NM_001431.4	311	AF-O43491-F1-model_v1_Repair.pdb	YA311H;	A	.	.	0.0185062	1.92135	0	2.84217e-14	0.618752	-0.00618952	0.102109	1.1805	0.00570208	-0.0767778	-0.0521621	0	0	0	0.0533295	-0.0338256	-0.00287304	0	0	0	0	0.0989625	0	0.78009	1	2618.02	1601.2	95.82
var_367	6:136272038-136272038	C/A	BCLAF1	BCLAF1	NM_014739.3	667	AF-Q9NYF8-F1-model_v1_Repair.pdb	RA667L;	A	.	.	0.181965	0.203955	0.763215	0.763215	-0.230594	-0.0532834	0.0718984	-0.534234	-0.00065364	-0.556643	-0.035974	0	0	-1.18424e-15	0.0170091	0.0721934	-5.92119e-16	0	0	0	0	2.96059e-16	0	0.0447213	0.433152	1075.54	1064.09	49.56
var_368	6:136622977-136622977	T/A	MAP3K5	MAP3K5	NM_005923.4	674	AF-Q99683-F1-model_v1_Repair.pdb	DA674V;	A	.	.	0.0699002	0.817533	0.644069	2.20294	-0.501943	0.352237	0.0505142	-0.87941	0.0247185	-0.188493	-1.10871	0	0	8.88178e-16	0.222658	0.020223	-0.00105188	0	0	0	0	-1.95399e-14	0	0.260254	0.829167	819.434	1371.02	93.18
var_369	6:143507401-143507401	A/T	FUCA2	FUCA2	NM_032020.5	83	AF-Q9BTY2-F1-model_v1_Repair.pdb	IA83K;	A	.	.	0.0545021	0.374389	0.00417944	-0.406385	0.363769	-0.36371	-0.109814	0.845113	-0.106637	0.0956907	-0.137727	0	0	0	-0.0128003	-0.195475	0.202709	0	0	0	0	-1.36187e-14	0	0.555657	0.881313	1114.75	1421.9	98.55
var_370	6:151458332-151458332	G/A	ARMT1	ARMT1	NM_024573.3	51	AF-Q9H993-F1-model_v1_Repair.pdb	GA51D;	A	.	.	0.841821	12.9331	-0.0905822	1.1895	-1.14045	-1.72903	4.46588	-1.17366	11.2947	0.070068	0.266335	0	0	0	0.0249154	0.521535	-0.231931	0	0	0	0	-0.0127251	0	0	1	0	1612.66	98.28
var_371	6:159229951-159229951	C/G	FNDC1	FNDC1	NM_032532.3	439	AF-Q4ZHG4-F1-model_v1_Repair.pdb	NA439K;	A	.	.	1.13612	6.80106	0.806349	0.890065	-1.13928	-0.427158	3.17781	-2.12891	3.69334	1.14827	0.280511	0	0	0	0.500053	0.241975	0	0	0	0	0	0	0	0.999384	0.929779	1499.44	1447.97	90.91
var_372	7:6387271-6387271	A/G	RAC1	RAC1	NM_006908.5	32	AF-P63000-F1-model_v1_Repair.pdb	YA32C;	A	.	.	0.0114232	1.24629	1.32906	1.32132	1.06074	0.0229923	-0.904606	1.44713	-0.00483254	-1.61159	-1.40859	0	0	0	-0.0053274	-0.159142	3.55271e-15	0	0	0	0	0	0	0.317056	0.360875	1813.73	1075.62	78.39
var_373	7:19145082-19145082	C/T	FERD3L	FERD3L	NM_152898.2	94	AF-Q96RJ6-F1-model_v1_Repair.pdb	RA94K;	A	.	.	0.00887783	0.142956	0.809335	0.809335	0.0915418	0.0148172	-0.330128	-0.0761137	0.000123195	-0.748779	-0.414686	0	0	0	0.00460092	0.0131359	-0.0170889	0	0	0	0	0	0	0.0584753	0.243505	1097.85	918.255	75.7
var_374	7:23309401-23309401	A/C	MALSU1	MALSU1	NM_138446.2	188	AF-Q96EH3-F1-model_v1_Repair.pdb	YA188S;	A	.	.	0.00348794	2.03205	-0.511814	-0.51744	0.997975	0.0481919	0.261962	2.2794	-0.0157104	-0.426918	-0.57	0	0	0	0.474751	-0.101128	0.0116508	0	0	0	0	-2.51651e-15	0	0.430715	0.669859	2011.15	1280.79	93.39
var_375	7:31879034-31879034	G/T	PDE1C	PDE1C	NM_001191057.4	129	AF-Q14123-F1-model_v1_Repair.pdb	SA129R;	A	.	.	0.0137383	0.135957	0.602553	0.630969	-0.745698	-0.145092	0.448205	-1.26489	-0.0108987	0.0628244	0.0250115	0	0	0	0.0786033	0.229357	0.454374	0	0	0	0	1.79412e-13	0	0.370938	0.680083	448.679	1224.55	62.14
var_376	7:34078967-34078967	C/T	BMPER	BMPER	NM_133468.5	397	AF-Q8N8U9-F1-model_v1_Repair.pdb	PA397S;	A	.	.	0.00100299	1.06899	0	0	0.0288962	0	0.0953081	0.101046	-0.000280385	-0.0276641	0.867051	0	0	0	0.00463545	0.681893	0	0	0	0	0	0	0	0	0.0202515	459.69	803.399	74.69
var_377	7:53036250-53036250	C/G	POM121L12	POM121L12	NM_182595.4	193	AF-Q8N7R1-F1-model_v1_Repair.pdb	DA193E;	A	.	.	0.0125068	0.630682	-1.42109e-13	1.93386	-0.0856802	0.470968	-0.406093	-0.281538	-0.0132108	-1.4575	0.46222	0	0	0	0.00765627	-1.42109e-14	-4.44089e-16	0	0	0	0	0	0	0.157243	0.0788447	724.664	804.528	70.47
var_378	7:55173961-55173961	A/G	EGFR	EGFR	NM_005228.5	701	AF-P00533-F1-model_v1_Repair.pdb	QA701R;	A	.	.	0.00597663	0.449808	0.204182	1.42748	-0.0142726	-0.0583347	-0.251761	-0.225935	-0.00142887	-0.679893	0.0420039	0	0	0	0.08501	-0.0328324	-0.0772439	0	3.78956e-14	0	0	-7.40149e-16	0	0.202566	0.56174	962.736	1184.45	39.61
var_379	7:64336376-64336376	G/T	ZNF736	ZNF736	NM_001170905.3	41	AF-B4DX44-F1-model_v1_Repair.pdb	VA41F;	A	.	.	0.0217589	0.603025	0.0481112	1.32635e-13	-0.114679	0.0155177	0.251908	-0.0668639	9.74809e-05	0.0938913	0.389372	0	0	0	-4.31167e-05	-0.0531891	-0.0142865	0	0	0	0	2.22045e-14	0	0.373682	0.759724	741.067	1332.77	75.53
var_380	7:81705524-81705524	C/T	HGF	HGF	NM_000601.6	626	AF-P14210-F1-model_v1_Repair.pdb	DA626N;	A	.	.	0.134028	0.684363	-0.496748	1.12924	-0.345998	0.533919	-0.0958495	-0.29041	0.0299866	-0.180103	0.36314	0	0	0	0.0338961	0.0209223	8.88178e-14	0	0	0	0	0.00329429	0	0.556991	0.669504	1092.43	1250.48	79
var_381	7:85055757-85055757	G/T	SEMA3D	SEMA3D	NM_152754.2	274	AF-O95025-F1-model_v1_Repair.pdb	SA274Y;	A	.	.	0.00120197	1.4819	0	0	0.0448123	2.36848e-15	-0.143921	-0.00425225	0	5.66388e-10	1.57887	0	0	0	0.00638883	0	0	0	0	0	0	0	0	0	0.157431	228.091	774.548	50.65
var_382	7:89334199-89334199	G/T	ZNF804B	ZNF804B	NM_181646.5	406	AF-A4D1E1-F1-model_v1_Repair.pdb	RA406I;	A	.	.	0.016375	2.53148	0	4.54747e-13	-0.150688	0.0755806	0.236128	-0.328515	0.37332	-0.00579679	2.04605	0	0	0.232356	0.0530427	3.69482e-12	-4.88498e-15	0	0	0	0	-1.68754e-14	0	0.0753126	0.157042	1125.16	851.765	37.36
var_383	7:90164528-90164528	T/G	STEAP1	STEAP1	NM_012449.3	272	AF-Q9UHE8-F1-model_v1_Repair.pdb	FA272V;	A	.	.	0.195069	2.50061	0.0397863	5.07659e-11	0.394492	-0.0838911	-0.190333	0.512419	1.31913	-0.367829	-0.0076	0	0	0	0.859483	-0.0478231	0.0187182	0	0	0	0	0.00623477	0	0.475409	1	1810.31	1533.15	98.15
var_384	7:92222911-92222911	T/C	KRIT1	KRIT1	NM_001350675.1	441	AF-O00522-F1-model_v1_Repair.pdb	NA441S;	A	.	.	0.0429626	0.879339	-0.218654	0.765433	0.635979	-0.00379858	-0.939633	0.897238	-0.0140866	-0.0476768	-0.182882	0	0	0	-0.0242424	-0.0873974	0.011635	0	0	0	0	2.7013e-05	0	0.601167	0.844847	1138.26	1385.03	97.28
var_385	7:94400232-94400232	G/T	COL1A2	COL1A2	NM_000089.4	57	AF-P08123-F1-model_v1_Repair.pdb	GA57C;	A	.	.	7.60263e-05	-0.193495	-0.135903	-0.135903	-0.153869	0	0.215924	-0.138493	2.36848e-15	0.191001	-0.0363956	0	0	0	0.000143735	0	0	0	0	0	0	0	0	0	0.0960037	0	681.883	44.49
var_386	7:101035267-101035267	C/A	MUC17	MUC17	NM_001040105.2	1284	AF-Q685J3-F1-model_v1_Repair.pdb	PA1284H;	A	.	.	0.0252716	1.02607	-0.491465	-0.491465	-0.322514	-4.73695e-15	1.08063	0.0794506	-0.000228044	0.71483	0.3854	0	0	0	-0.00255682	0.00435389	0	0	0	0	0	0.0739916	0	0.323165	0.550939	684.381	1180.72	49.45
var_386	7:101035267-101035267	C/A	MUC17	MUC17	NM_001040105.2	1284	AF-Q685J3-F2-model_v1_Repair.pdb	PA1084H;	A	.	.	0.0370669	1.06336	-0.725963	-0.630584	-0.217843	-3.55271e-15	1.26134	0.234455	0.0190199	0.558391	0.476497	0	0	0	-3.28437e-05	-0.0208859	0	0	0	0	0	0.0880756	0	0.50065	0.822714	799.923	1373.95	63.27
var_386	7:101035267-101035267	C/A	MUC17	MUC17	NM_001040105.2	1284	AF-Q685J3-F3-model_v1_Repair.pdb	PA884H;	A	.	.	0.0358187	1.84113	-0.274363	-0.754136	-0.495133	0.000295266	1.59368	-0.0228432	0.0146191	0.942586	0.780682	0	0	0	-0.0114202	0.00131944	0	0	0	0	0	0.0671702	0	0.549973	0.939259	832.032	1456.81	73.12
var_386	7:101035267-101035267	C/A	MUC17	MUC17	NM_001040105.2	1284	AF-Q685J3-F4-model_v1_Repair.pdb	PA684H;	A	.	.	0.0416871	1.23638	-0.71693	-0.616168	-0.549079	1.18424e-15	1.8327	-0.0345038	0.0205771	0.596583	0.602916	0	0	0	0.00206352	-7.10543e-14	0	0	0	0	0	0.0982207	0	0.541771	0.835359	826.693	1382.94	61.87
var_386	7:101035267-101035267	C/A	MUC17	MUC17	NM_001040105.2	1284	AF-Q685J3-F5-model_v1_Repair.pdb	PA484H;	A	.	.	0.0340704	1.40217	-0.0781459	-0.945192	-0.493118	5.92119e-15	1.31856	-0.173699	0.0282704	1.07495	0.666592	0	0	0	-0.0448328	0.00013814	0	0	0	0	0	0.0487825	0	0.347229	0.757821	700.046	1327.81	62.61
var_386	7:101035267-101035267	C/A	MUC17	MUC17	NM_001040105.2	1284	AF-Q685J3-F6-model_v1_Repair.pdb	PA284H;	A	.	.	0.0303104	1.64209	0.0355082	-0.802044	-0.398418	-2.36848e-15	1.32461	-0.0539963	0.0178227	0.865311	0.638471	0	0	0	-0.0476185	0.00851626	0	0	0	0	0	0.0624485	0	0.407452	0.782445	739.251	1345.32	63.53
var_386	7:101035267-101035267	C/A	MUC17	MUC17	NM_001040105.2	1284	AF-Q685J3-F7-model_v1_Repair.pdb	PA84H;	A	.	.	0.514036	2.83027	0.0295453	1.89478e-14	-0.127748	-2.36848e-15	1.03836	0.315649	0.262784	0.11111	0.744065	0	0	0	0.40087	0.0194675	0	0	0	0	0	0.0556404	0	0.57741	0.924541	849.894	1446.35	51.51
var_387	7:105563895-105563895	G/C	RINT1	RINT1	NM_021930.6	612	AF-Q6NUQ1-F1-model_v1_Repair.pdb	DA612H;	A	.	.	0.031703	0.0155011	-0.303007	-1.31429	-0.712	1.39289	0.202411	-0.89459	0.0366201	1.27733	0.29182	0	0	0	0.0146735	0.0495778	-0.0216716	0	0	0	0	0.0453259	0	0.58476	0.991296	1117.98	1493.43	96.61
var_388	7:108573108-108573108	A/C	DNAJB9	DNAJB9	NM_012328.3	143	AF-Q9UBS3-F1-model_v1_Repair.pdb	TA143P;	A	.	.	0.0495987	0.751132	0.573671	0.6135	-0.5038	0	-0.0690105	-0.978142	2.35243	-0.173477	-0.876709	0	0	0	-0.187325	-1.3963	0	0	0	0	0	0	0	0	0.308981	466.469	992.792	54.75
var_389	7:127374005-127374005	G/A	ZNF800	ZNF800	NM_176814.5	444	AF-Q2TB10-F1-model_v1_Repair.pdb	PA444L;	A	.	.	0.000133089	-0.582371	0	0	-0.138591	0	0.127907	-0.220989	0.00117261	0.0236727	-0.376336	0	0	0	0.000793579	0	0	0	0	0	0	0	0	0	0.00692334	460.165	793.922	43.63
var_390	7:142034823-142034823	C/A	MGAM	MGAM	NM_004668.3	647	AF-O43451-F1-model_v1_Repair.pdb	NA647K;	A	.	.	0.476458	9.72976	0.726329	0.69536	-0.634502	0.0502193	3.15164	-1.54621	6.56236	1.19119	-0.215657	0	0	-1.77636e-15	0.140518	0.0164947	-0.392946	0	-1.06581e-14	0	0	0.00145422	0	1	1	1571.91	1589.28	98.82
var_391	7:142036941-142036941	G/T	MGAM	MGAM	NM_004668.3	732	AF-O43451-F1-model_v1_Repair.pdb	SA732I;	A	.	.	0.0100056	-1.49165	-0.0603644	-1.62951e-12	-1.09076	-0.0349462	0.483995	-2.32307	0.232736	0.511977	0.456	0	0	3.55271e-15	0.332784	0.328046	-1.18424e-15	0	2.13163e-14	0	0	3.43429e-13	0	0.48187	0.61537	501.816	1168.83	97.4
var_392	7:148814973-148814973	G/A	EZH2	EZH2	NM_001203247.2	533	AF-Q15910-F1-model_v1_Repair.pdb	SA533L;	A	.	.	0.10408	0.921533	-0.0155394	1.67617	-0.0018932	0.00169035	-0.268605	-0.259001	8.75354e-08	-0.404496	0.161929	0	0	0	0.0279749	-0.0533998	0.00330266	0	0	0	0	-4.49221e-07	0	0.215563	0.433916	374.255	1012.6	94.83
var_393	7:149070821-149070821	A/T	ZNF786	ZNF786	NM_152411.4	651	AF-Q8N393-F1-model_v1_Repair.pdb	CA651S;	A	.	.	0.0988894	0.586302	-0.271709	-0.923949	0.390721	1.42009e-05	0.57671	1.24286	0.147614	-0.541978	-0.104759	0	0	1.77636e-15	0.0583673	0.0049143	4.58892e-14	0	0	0	0	0.0124103	0	0.926563	0.708064	714.457	1279.88	87.03
var_394	7:150466798-150466798	C/T	GIMAP8	GIMAP8	NM_175571.4	34	AF-Q8ND71-F1-model_v1_Repair.pdb	HA34Y;	A	.	.	0.024401	-1.05535	-0.476847	-1.39011	-1.34918	0.0479644	1.82333	-1.32042	0.0131994	1.23004	0.399277	0	0	0	0.0119671	0.2997	0.00421044	0	0	0	0	-0.0487825	0	0	0.319099	886.064	1047.88	83.58
var_395	7:158133821-158133821	C/A	PTPRN2	PTPRN2	NM_002847.5	471	AF-Q92932-F1-model_v1_Repair.pdb	GA471V;	A	.	.	0.0432351	2.2545	0.103035	0.103035	-0.776322	-0.00096923	0.596482	-1.3197	0.957386	0.507794	0.564458	0	0	0.621976	0.897323	4.54747e-13	-4.26326e-14	0	8.88178e-16	0	0	-3.10862e-15	0	0	0.069315	0	657.73	33.28
var_396	8:9770155-9770155	A/G	TNKS	TNKS	NM_003747.3	1264	AF-O95271-F1-model_v1_Repair.pdb	SA1264G;	A	.	.	0.0160836	0.258889	1.13687e-12	1.23679	0.16105	-7.17648e-13	-0.365708	0.0672936	-0.102058	-0.998477	0.259818	0	0	-2.22045e-16	0.000183795	2.16005e-12	-1.7053e-13	0	0	0	0	1.42109e-14	0	0.0397914	0.354531	290.06	944.251	46.05
var_397	8:10531480-10531480	C/G	PRSS55	PRSS55	NM_198464.4	178	AF-Q6UWB4-F1-model_v1_Repair.pdb	PA178R;	A	.	.	0.672995	5.78411	-0.444399	-0.819484	-1.82143	-0.0119493	4.16251	-0.814046	2.71439	1.61327	0.829953	0	0	0	0.283499	0.0263517	0.0918094	0	0	0	0	2.22045e-16	0	0.951289	0.692163	1093.29	1281.13	93.43
var_398	8:17311581-17311581	C/T	MTMR7	MTMR7	NM_004686.5	344	AF-Q9Y216-F1-model_v1_Repair.pdb	RA344K;	A	.	.	0.118436	-0.203114	-0.461733	-0.00855063	0.559076	0.73762	-0.420714	-0.555323	0.18654	0.0463909	-0.0565441	0	0	0	0.0227548	0.0105489	-0.252632	0	0	0	0	0	0	0.904657	1	2470.35	1541.51	98.51
var_399	8:17874055-17874055	G/C	FGL1	FGL1	NM_201553.1	156	AF-Q08830-F1-model_v1_Repair.pdb	LA156V;	A	.	.	0.013739	1.64296	0.0369226	-0.0065512	0.715347	2.94339e-05	-0.286183	1.39728	0.0622093	-0.533908	0.1596	0	0	0	0.0982133	0.0476777	-2.22045e-16	0	0	0	0	-1.18424e-15	0	0.915378	0.911992	1426.13	1441.39	98.46
var_400	8:20253016-20253016	C/A	LZTS1	LZTS1	NM_021020.5	305	AF-Q9Y250-F1-model_v1_Repair.pdb	EA305D;	A	.	.	0.000959847	0.773421	0.00587383	0	0.142148	0.136728	-0.138562	0.204529	-0.00543272	0.0249111	0.119237	0	0	0	-0.00205683	-0.167061	0.286046	0	0	0	0	0	0	0.0581244	0.46011	748.517	1104.26	63.66
var_401	8:22148281-22148281	G/C	LGI3	LGI3	NM_139278.4	509	AF-Q8N145-F1-model_v1_Repair.pdb	AA509G;	A	.	.	2.1437e-13	1.14832	0.0548565	0	0.136818	0	-0.138644	0.169902	-0.000210508	-0.061208	0.986808	0	0	0	0	-0.0013211	0	0	0	0	0	0	0	0.112242	0.446298	148.622	1052.61	96.92
var_402	8:22513300-22513300	G/A	PPP3CC	PPP3CC	NM_005605.4	213	AF-P48454-F1-model_v1_Repair.pdb	RA213K;	A	.	.	0.0327409	0.904207	1.23604	1.09967	0.762688	-0.115931	-0.314526	-0.313582	-1.38531	-0.160073	-0.194679	0	0	0	-0.00129984	-0.13064	0.291207	0	0	0	0	-5.92119e-16	0	0.987643	0.934043	2604.96	1449.28	97.89
var_403	8:22564361-22564361	G/A	SORBS3	SORBS3	NM_005775.5	252	AF-O60504-F1-model_v1_Repair.pdb	GA252R;	A	.	.	0.038158	0.749264	-1.41293	-1.44418	-0.813864	-0.0240727	1.5168	-0.715157	0.930103	2.00954	1.39346	0	0	0	0.112399	0.74563	-0.802829	0	0	0	0	0	0	0	0.322461	0	886.827	44.65
var_404	8:24918024-24918024	G/C	NEFM	NEFM	NM_005382.2	723	AF-P07197-F1-model_v1_Repair.pdb	EA723D;	A	.	.	0.00259167	0.0223811	3.78956e-14	5.68434e-14	0.029819	0.0167415	-0.068323	0.0414819	8.21222e-05	-0.0411142	0.0436939	0	0	0	-4.11878e-12	-3.78956e-14	0	0	0	0	0	-6.80937e-15	0	0.0599818	0.0469082	750.738	801.384	34.12
var_405	8:37875319-37875319	A/T	RAB11FIP1	RAB11FIP1	NM_001002814.3	273	AF-Q6WKZ4-F1-model_v1_Repair.pdb	MA273K;	A	.	.	0.00730681	-0.161101	1.89478e-13	3.78956e-14	0.0340934	-0.125901	-0.0319033	0.064907	0.00900415	0.0421976	-0.088926	0	0	-0.0660387	0.00146574	0	-2.96059e-16	0	0	0	0	-8.88178e-16	0	0.121615	0.024898	715.602	816.454	49.62
var_406	8:38413723-38413723	C/T	FGFR1	FGFR1	NM_023110.3	792	AF-P11362-F1-model_v1_Repair.pdb	EA792K;	A	.	.	0.0243888	0.462767	0.734691	0.734691	0.0300539	-0.187978	-0.146101	0.0152149	-1.30266e-14	-0.711853	-0.00442946	0	0	0	-0.00152327	0	0	0	0	0	0	0	0	0.0185958	0	701.241	743.317	38.92
var_407	8:54626389-54626389	C/T	RP1	RP1	NM_006269.2	836	AF-P56715-F1-model_v1_Repair.pdb	PA836L;	A	.	.	0.0193603	-0.189427	0	0	0.0465671	0	0.193731	0.167813	-0.653989	-0.110667	-0.98689	0	0	-0.885843	2.03985	0	0	0	0	0	0	0	0	0.299314	0.124365	668.853	877.424	34.18
var_408	8:55786979-55786979	G/A	TGS1	TGS1	NM_024831.8	361	AF-Q96RS0-F1-model_v1_Repair.pdb	GA361S;	A	.	.	9.63695e-05	3.9713	0	0	-0.165983	0	0.249142	-0.139892	1.34421	0.0409701	1.80619	0	0	0.0234761	0.813179	0	0	0	0	0	0	0	0	0	0.101233	0	686.616	21.11
var_409	8:58494620-58494620	T/C	CYP7A1	CYP7A1	NM_000780.4	309	AF-P22680-F1-model_v1_Repair.pdb	KA309E;	A	.	.	0.0151811	0.0459044	0.0501834	1.89478e-13	0.16394	0.524759	-0.143798	0.241466	-0.00477063	-0.29325	-0.0912	0	0	0	-0.0128872	-0.104141	-0.38854	0	0	0	0	3.15303e-14	0	0.139279	0.884142	901.525	1418.55	98.73
var_410	8:58815364-58815364	C/T	TOX	TOX	NM_014729.3	456	AF-O94900-F1-model_v1_Repair.pdb	AA456T;	A	.	.	0.285554	-0.518812	-0.587579	-0.600079	-0.123651	2.22045e-16	0.180518	-0.128537	-0.255087	0.562727	0.0560758	0	0	5.92119e-16	0.3768	-4.73695e-15	0	0	0	0	0	-1.18424e-15	0	0.0654577	0.0659032	136.692	745.25	44.16
var_411	8:60781393-60781393	A/G	CHD7	CHD7	NM_017780.4	687	AF-Q9P2D1-F1-model_v1_Repair.pdb	TA687A;	A	.	.	0.029856	0.252998	4.93401e-11	-4.92643e-13	0.0259635	0.00560908	0.0455992	0.0872004	0.0003523	-0.0454661	-0.0176222	0	0	0.158145	-0.00678323	-7.57912e-14	-4.02641e-14	0	0	0	0	-2.07242e-14	0	0.0120113	0	505.531	759.722	33.6
var_411	8:60781393-60781393	A/G	CHD7	CHD7	NM_017780.4	687	AF-Q9P2D1-F2-model_v1_Repair.pdb	TA487A;	A	.	.	0.0104741	-0.34482	-7.57912e-14	-2.27374e-13	0.168588	0.00583038	-0.115648	0.276072	-0.00773766	-0.143669	-0.444591	0	0	0.00497727	-0.0886423	2.00847e-11	0	0	0	0	0	-1.68754e-14	0	0.0166244	0	508.423	698.652	34.65
var_411	8:60781393-60781393	A/G	CHD7	CHD7	NM_017780.4	687	AF-Q9P2D1-F3-model_v1_Repair.pdb	TA287A;	A	.	.	0.0140274	-1.70305	-1.02318e-12	-1.13687e-13	0.00578237	-0.0052312	-0.00260362	0.000978245	0.0280032	-0.0286942	-1.6716	0	0	0.0122903	-0.0419793	-2.27374e-13	-1.77636e-14	0	0	0	0	-1.24345e-14	0	0	0.0261517	464.675	785.195	28.74
var_411	8:60781393-60781393	A/G	CHD7	CHD7	NM_017780.4	687	AF-Q9P2D1-F4-model_v1_Repair.pdb	TA87A;	A	.	.	7.38659e-07	-1.64383	0	0	0.055115	0	-0.0612144	0.0886496	0	-0.0222718	-1.6845	0	0	0	-0.0196041	0	0	0	0	0	0	0	0	0	0.028054	438.373	786.592	29.2
var_412	8:64596739-64596739	A/T	CYP7B1	CYP7B1	NM_004820.5	475	AF-O75881-F1-model_v1_Repair.pdb	IA475N;	A	.	.	0.363175	1.69284	0.0804566	-0.513448	1.22898	0.0171826	-0.446161	2.43947	-0.0237318	-0.746696	-0.339537	0	0	0	-0.00368199	-0.123229	0	0	0	0	0	0	0	0.598453	0.348115	1151.86	1071.06	95.23
var_413	8:92014811-92014811	C/A	RUNX1T1	RUNX1T1	NM_001198628.1	79	AF-Q06455-F1-model_v1_Repair.pdb	GA79V;	A	.	.	0.147506	3.71498	-1.7053e-13	1.14958	-0.314851	-1.24345e-14	0.451301	-0.524283	1.10188	-0.7304	0.24297	0	0	0.37231	1.96648	-5.68434e-14	0	0	0	0	0	8.88178e-16	0	0	0.0632577	0	652.248	40.71
var_414	8:94738371-94738371	G/C	DPY19L4	DPY19L4	NM_181787.3	85	AF-Q7Z388-F1-model_v1_Repair.pdb	EA85D;	A	.	.	0.0109875	0.918601	0.58701	0.587697	0.125799	0.0916657	-0.21133	0.105651	-0.000831855	-0.595895	0.170645	0	0	0	0.267317	-0.044908	-0.209127	0	0	0	0	5.32907e-15	0	0.0436574	0.710482	731.214	1287.78	89.39
var_415	8:101543275-101543275	A/G	GRHL2	GRHL2	NM_024915.4	19	AF-Q6ISB3-F1-model_v1_Repair.pdb	SA19G;	A	.	.	5.35925e-14	-0.285852	0	0	0.120908	0	-0.315628	0.0176165	0	-0.0033456	-0.101792	0	0	0	-0.00361127	0	0	0	0	0	0	0	0	0	0.417781	244.704	998.709	29.07
var_416	8:109400232-109400232	C/A	PKHD1L1	PKHD1L1	NM_177531.6	390	AF-Q86WI1-F1-model_v1_Repair.pdb	AA390E;	A	.	.	1.07422	6.02466	-0.045033	-0.433338	-1.18076	-0.328529	3.99482	-1.30138	3.79931	1.47976	-0.305095	0	0	0	0.32917	0.0368993	0.0157237	0	0	0	0	5.03301e-15	0	0.920104	1	354.626	1531.1	94.79
var_416	8:109400232-109400232	C/A	PKHD1L1	PKHD1L1	NM_177531.6	390	AF-Q86WI1-F2-model_v1_Repair.pdb	AA190E;	A	.	.	1.09998	8.55025	-0.0569679	-0.455536	-1.09583	-0.304464	4.14695	-1.04354	4.40429	1.47274	-0.337154	0	0	0	1.80487	0.0283347	0.0148823	0	0	0	0	1.77636e-15	0	0.93941	1	359.55	1559.11	94.43
var_417	8:112947870-112947870	C/A	CSMD3	CSMD3	NM_198123.2	476	AF-Q7Z407-F1-model_v1_Repair.pdb	EA476D;	A	.	.	6.22153e-06	-1.30112	0.72099	0.72099	0.115017	-0.00175797	-0.134852	0.173406	0.0018211	-0.777869	-2.11887	0	0	0	0	0	0	0	0	0	0	0	0	0.031903	0	717.156	744.267	28.38
var_417	8:112947870-112947870	C/A	CSMD3	CSMD3	NM_198123.2	476	AF-Q7Z407-F2-model_v1_Repair.pdb	EA276D;	A	.	.	0.00581178	-0.155265	0	0	0.00850311	-0.00669221	-0.0276696	0.0164713	-0.00195859	-0.00308261	-0.1406	0	0	0	-0.000236768	0	0	0	0	0	0	0	0	0	0	578.594	710.416	33.38
var_417	8:112947870-112947870	C/A	CSMD3	CSMD3	NM_198123.2	476	AF-Q7Z407-F3-model_v1_Repair.pdb	EA76D;	A	.	.	5.68032e-05	0.00869893	2.23584e-12	-3.78956e-14	0.0214573	-0.00471055	-0.0256161	0.0301715	-1.89478e-14	-0.00537412	-0.00722943	0	0	3.00442e-07	-1.51582e-13	2.84217e-13	0	0	0	0	0	3.07902e-14	0	0	0	618.962	723.47	35.03
var_418	8:124071525-124071525	A/G	FER1L6	FER1L6	NM_001039112.2	1329	AF-Q2WGJ9-F1-model_v1_Repair.pdb	KA1329R;	A	.	.	0.117281	-0.0818843	0.00570754	-0.823455	-0.0371166	-0.00544881	-0.0111464	0.0999059	0.0429936	0.541755	-0.044101	0	0	0	0.149021	0	0	0	0	0	0	0	0	0.238568	0.618298	1013.82	1231.66	87.4
var_419	8:144083754-144083754	C/A	GPAA1	GPAA1	NM_003801.4	136	AF-O43292-F1-model_v1_Repair.pdb	PA136Q;	A	.	.	0.0135799	1.84686	0.0445088	-5.68434e-14	0.578881	-0.00147681	-0.166595	1.02054	-0.020962	-0.0700856	0.460016	0	0	0	0.00203898	0.39404	6.27646e-14	0	0	0	0	-2.96059e-15	0	0.632071	0.268177	885.478	979.674	87.72
var_420	9:712523-712523	T/C	KANK1	KANK1	NM_001354334.1	586	AF-Q14678-F1-model_v1_Repair.pdb	VA586A;	A	.	.	0.0245706	0.346106	5.68434e-13	4.54747e-13	0.498923	-1.63425e-13	-0.728343	0.628481	8.05282e-14	-0.210598	0.175199	0	0	7.10543e-15	-0.0175552	-1.13687e-13	-1.24345e-14	0	0	0	0	8.88178e-15	0	0.0967575	0.286533	571.312	1003.43	30.82
var_421	9:14819340-14819340	G/T	FREM1	FREM1	NM_144966.5	814	AF-Q5H8C1-F1-model_v1_Repair.pdb	LA814I;	A	.	.	0.142737	0.741523	-0.0643967	-5.30539e-13	0.0723078	2.60532e-14	0.322466	0.383115	0.168709	-0.00361335	-0.189721	0	0	5.92119e-16	0.052657	0.0372577	-3.55271e-15	0	0	0	0	1.18424e-15	0	1	1	1500.73	1531.8	85.87
var_422	9:32632034-32632034	G/T	TAF1L	TAF1L	NM_153809.2	1182	AF-Q8IZX4-F1-model_v1_Repair.pdb	HA1182Q;	A	.	.	0.0514409	-0.184236	0.054009	0	0.411286	5.44749e-14	-0.714435	0.391079	-0.00388331	-0.240244	-0.00315925	0	0	2.36848e-15	-0.000500142	0	-1.37372e-13	0	0	0	0	-0.0783884	0	0.237354	0.17983	1274.58	955.407	67.35
var_423	9:35853551-35853551	G/A	TMEM8B	TMEM8B	NM_001042589.2	377	AF-A6NDV4-F1-model_v1_Repair.pdb	RA377H;	A	.	.	0.000504642	0.18091	1.61814e-11	-1.51582e-13	0.0543348	-0.13149	0.0416524	0.102858	-0.0104344	-0.0257173	0.250315	0	0	0	-0.000257768	0.0309668	-0.149134	0	0	0	0	0.0487825	0	0.0905647	0.981632	1149.9	1485.88	86.16
var_424	9:86301323-86301323	C/T	TUT7	TUT7	NM_024617.4	1458	AF-Q5VYS8-F1-model_v1_Repair.pdb	RA1458K;	A	.	.	0.0224217	0.0736891	0.610471	0.621542	0.0519793	-0.0253222	-0.235587	-0.118164	-0.00111021	-0.581098	-0.255401	0	0	-1.77636e-15	0.00273425	-0.0620149	8.28967e-15	0	0	0	0	0.00364547	0	0.161891	0.912104	1265.59	1432.41	61.14
var_425	9:101476357-101476357	A/T	PGAP4	PGAP4	NM_001303107.2	246	AF-Q9BRR3-F1-model_v1_Repair.pdb	YA246N;	A	.	.	0.00121329	3.81177	-0.321879	0.579795	1.44263	0.283334	-0.732186	2.52279	-0.058928	-0.192689	0.307541	0	0	0	-0.0186286	-0.0753835	2.72375e-14	0	0	0	0	-5.92119e-16	0	0.782415	0.837935	2622.05	1392.39	95.69
var_426	9:104599179-104599179	G/T	OR13C5	OR13C5	NM_001004482.1	79	AF-Q8NGS8-F1-model_v1_Repair.pdb	PA79T;	A	.	.	0.00939549	2.9181	-0.304575	-0.356047	0.261145	-8.17124e-14	0.812996	0.89451	-0.023188	0.250831	1.36184	0	0	0	0.0205879	1.94825	3.55271e-15	0	0	0	0	1.03621e-15	0	0.573733	0.75407	847.5	1325.14	87.23
var_427	9:108911085-108911085	A/C	ELP1	ELP1	NM_003640.5	429	AF-O95163-F1-model_v1_Repair.pdb	FA429V;	A	.	.	0.00332874	3.34417	0.266912	0.0689926	1.64269	0	-0.745775	2.55323	-0.0420365	-0.296447	-0.14448	0	0	0	0.0410826	-0.156519	0	0	0	0	0	0	0	0.864813	0.677992	2415.05	1286.19	95.62
var_428	9:108939398-108939398	C/T	ABITRAM	ABITRAM	NM_017832.4	118	AF-Q9NX38-F1-model_v1_Repair.pdb	RA118C;	A	.	.	0.00314769	0.543322	0.818611	0.776518	0.804077	-0.349948	-1.07494	0.855689	0.0117396	-1.02708	-0.268279	0	0	0	-0.00306709	-0.0493171	0	0	0	0	0	-8.88178e-16	0	0.371644	1	1605.81	1581.48	88.37
var_429	9:110459033-110459033	C/G	SVEP1	SVEP1	NM_153366.4	1135	AF-Q4LDE5-F1-model_v1_Repair.pdb	AA1135P;	A	.	.	0.000840217	-1.06134	3.86535e-12	-8.52651e-13	-0.310643	-0.00678327	0.154648	-0.49511	0.00726407	0.296094	-0.706807	0	0	0	-2.06057e-12	0.0429443	-4.61853e-14	0	0	0	0	6.66134e-15	0	0.391935	0.387745	219.943	1005.3	76.44
var_429	9:110459033-110459033	C/G	SVEP1	SVEP1	NM_153366.4	1135	AF-Q4LDE5-F2-model_v1_Repair.pdb	AA935P;	A	.	.	0.0685779	-0.502861	0.884588	0.881099	0.0781791	-0.0182414	-0.95639	-0.17404	-0.0980397	-0.0162015	-1.13069	0	0	0	0.0468781	-0.0476962	2.84217e-14	0	2.84217e-14	0	0	1.68754e-14	0	0.407909	0.60272	224.017	1179	78.4
var_429	9:110459033-110459033	C/G	SVEP1	SVEP1	NM_153366.4	1135	AF-Q4LDE5-F3-model_v1_Repair.pdb	AA735P;	A	.	.	5.18709e-05	-1.01034	1.13687e-13	-9.09495e-13	-0.240532	-0.00161162	-0.0472501	-0.430505	4.5001e-14	0.341542	-0.633671	0	0	0	0.0016851	0.00487774	1.77636e-15	0	2.84217e-14	0	0	-2.66454e-15	0	0.390894	0.425928	219.678	1036.15	78.9
var_429	9:110459033-110459033	C/G	SVEP1	SVEP1	NM_153366.4	1135	AF-Q4LDE5-F4-model_v1_Repair.pdb	AA535P;	A	.	.	0.000639268	-1.03723	0	0	-0.293893	0	0.151452	-0.468141	0.00122126	0.25908	-0.688988	0	0	0	0.00204282	0.0447645	0	0	0	0	0	0	0	0.341222	0.37583	207.012	995.67	78.41
var_429	9:110459033-110459033	C/G	SVEP1	SVEP1	NM_153366.4	1135	AF-Q4LDE5-F5-model_v1_Repair.pdb	AA335P;	A	.	.	0.00564054	-1.08951	0	0	-0.304442	0	0.0797447	-0.522758	0.00745058	0.330575	-0.680312	0	0	0	0.000233265	0.0491031	0	0	0	0	0	0	0	0.31672	0.380572	200.764	999.502	77.68
var_429	9:110459033-110459033	C/G	SVEP1	SVEP1	NM_153366.4	1135	AF-Q4LDE5-F6-model_v1_Repair.pdb	AA135P;	A	.	.	0.000956206	-1.13498	0	1.3074e-12	-0.299881	-3.55271e-14	0.0128806	-0.526557	0.00390616	0.341439	-0.666772	0	0	1.77636e-15	5.77163e-07	-5.48486e-05	7.10543e-15	0	0	0	0	4.44089e-16	0	0.3336	0.414207	205.068	1026.68	81.43
var_430	9:113373874-113373874	C/T	HDHD3	HDHD3	NM_001304509.2	161	AF-Q9BSH5-F1-model_v1_Repair.pdb	EA161K;	A	.	.	0.0352933	1.8147	0.755235	3.23655	0.280764	0.854808	-2.21027	-0.35195	-0.0332	-1.63402	-0.0334083	0	0	0	0.00713063	0.0945687	0.943055	0	0	0	0	-3.9968e-15	0	0.892488	0.816983	1746.42	1365.85	98.56
var_431	9:114076658-114076658	G/A	AMBP	AMBP	NM_001633.4	67	AF-P02760-F1-model_v1_Repair.pdb	TA67M;	A	.	.	0.241222	-1.58308	0.273197	0.379725	-0.985913	0.00245528	-0.0636248	-1.93882	0.0936561	0.660195	0.0389524	0	0	0	-0.0429075	0.000833015	-1.4803e-16	0	0	0	0	-1.11022e-16	0	0.712941	0.752743	945.014	1318.51	96.79
var_432	9:120419952-120419952	T/A	CDK5RAP2	CDK5RAP2	NM_018249.6	1338	AF-Q96SN8-F1-model_v1_Repair.pdb	EA1338V;	A	.	.	0.00674583	-0.00176803	-2.27374e-13	-1.13687e-13	-0.0929761	-0.100147	0.261111	-0.0605554	4.26326e-14	0.0105882	-0.00608284	0	0	-1.18424e-15	-0.0137067	0	2.36848e-14	0	0	0	0	3.84877e-15	0	0	0.0289321	512.948	788.207	29.77
var_433	9:130885673-130885673	T/A	ABL1	ABL1	NM_005157.6	1128	AF-P00519-F1-model_v1_Repair.pdb	VA1128E;	A	.	.	0.0321892	2.92492	-0.0822647	-0.168112	-0.361132	0.270083	2.1996	-0.0115459	0.0764782	0.725426	-0.103383	0	0	0	-0.0176553	-0.0301116	0.39743	0	0	0	0	1.12355e-13	0	0.577172	0.617213	865.806	1233.58	56.21
var_434	9:132582847-132582847	C/A	BARHL1	BARHL1	NM_020064.4	17	AF-Q9BZE3-F1-model_v1_Repair.pdb	AA17E;	A	.	.	0.0589938	-0.362783	-0.614045	-0.614045	-0.131301	-0.052546	0.269423	-0.111013	1.14871e-13	0.678035	0.210307	0	0	0	0.00240056	0	0	0	0	0	0	0	0	0	0.0153636	104.187	704.414	51.88
var_435	9:136748459-136748459	A/G	LCN6	LCN6	NM_198946.3	9	AF-P62502-F1-model_v1_Repair.pdb	FA9L;	A	.	.	0.00141989	0.0687436	0	-4.26326e-14	0.352516	-3.55271e-15	-0.330744	0.470689	0	-0.155695	-0.27242	0	0	0	0.00439727	-2.36848e-15	-3.70074e-17	0	0	0	0	0	0	0.13335	0.0562439	1279.09	873.346	59.7
var_436	X:41586962-41586962	G/C	CASK	CASK	NM_001367721.1	420	AF-O14936-F1-model_v1_Repair.pdb	PA420R;	A	.	.	0.0800905	0.0378657	-1.40067	-1.41237	-0.35011	-0.116398	1.03617	-0.0234332	0.0261246	1.60496	1.31374	0	0	0	0.0979839	1.38683	-0.738129	0	0	0	0	0	0	0.134994	0.334577	561.881	1026.88	82.24
var_437	X:54249448-54249448	C/T	WNK3	WNK3	NM_020922.4	967	AF-Q9BYP7-F1-model_v1_Repair.pdb	RA967K;	A	.	.	0.0108646	-0.113986	5.40926e-09	-0.0690247	0.103803	0.0344969	-0.123401	0.0283911	-0.0208378	-0.0663826	0	0	0	4.73695e-15	-0.00103108	-1.51582e-12	-1.18424e-15	0	0	0	0	2.96059e-16	0	0.155523	0.0721027	1255.26	786.447	33.39
var_438	X:54790948-54790948	G/C	ITIH6	ITIH6	NM_198510.3	169	AF-Q6UXX5-F1-model_v1_Repair.pdb	QA169E;	A	.	.	0.0259746	0.949286	0.544544	0.499794	0.472767	-0.369914	0.304157	0.454281	-0.00106345	-0.476964	-0.474564	0	0	0	-0.00531546	-0.0183888	0.00156366	0	5.92119e-16	0	0	2.96059e-15	0	0.704168	0.732275	1536.57	1307.24	91.35
var_439	X:54791992-54791992	T/G	ITIH6	ITIH6	NM_198510.3	101	AF-Q6UXX5-F1-model_v1_Repair.pdb	HA101P;	A	.	.	0.51512	2.07774	0.81913	2.42807	0.082512	0.0604886	-1.13184	-0.415305	0.653908	-1.34832	-0.96512	0	0	0	0.0771625	-2.51164	1.86582	0	-1.77636e-15	0	0	-0.0487825	0	0.16072	0.998557	1176.56	1499.04	86.48
var_440	X:55487859-55487859	C/T	USP51	USP51	NM_201286.3	361	AF-Q70EK9-F1-model_v1_Repair.pdb	GA361S;	A	.	.	0.395167	6.91535	-0.0347458	-0.827558	-0.806738	0.00986152	1.49507	-0.503733	5.09496	0.885638	1.55705	0	0	4.44089e-16	0.0420434	0.165347	9.71075e-14	0	0	0	0	0.00349938	0	0	0.838477	0	1353.82	85.95
var_441	X:80442684-80442684	G/A	TENT5D	TENT5D	NM_001170574.1	49	AF-Q8NEK8-F1-model_v1_Repair.pdb	DA49N;	A	.	.	0.145945	-0.0940368	-2.84217e-13	-0.589718	-0.0901654	0.325919	0.0619354	-0.0740773	0.00352735	0.223215	0.1824	0	0	0	0.00333284	0.048051	-0.140406	0	0	0	0	-1.21384e-14	0	0.0919876	0.693874	664.629	1268.88	96.66
var_442	X:104114364-104114364	C/G	ZCCHC18	ZCCHC18	NM_001143978.3	85	AF-P0CG32-F1-model_v1_Repair.pdb	RA85G;	A	.	.	0.157195	2.24384	-0.303783	1.20898	2.36779	2.38425	-3.31695	2.64943	-0.125728	-2.73144	0.231223	0	0	0	-0.0175323	-0.199386	-0.102388	0	0	0	0	1.33227e-15	0	0.725479	1	2179.73	1551.42	89.65
var_443	X:109624879-109624879	C/G	KCNE5	KCNE5	NM_012282.4	48	AF-Q9UJ90-F1-model_v1_Repair.pdb	GA48R;	A	.	.	0.150373	-0.609847	-0.938023	-0.950523	-0.815143	0.0626553	1.13229	-0.952719	0.00183206	1.27625	0.482207	0	0	0	0.0913294	0.0146965	0	0	0	0	0	0	0	0	0.216665	0	791.082	47.77
var_444	X:110453022-110453022	C/T	RTL9	RTL9	NM_020769.2	802	AF-Q8NET4-F1-model_v1_Repair.pdb	AA802V;	A	.	.	0.000323221	2.76158	0	0	-0.32401	-0.00752224	0.430731	-0.472211	0.571703	0.270369	1.38734	0	0	0.0746781	0.830498	0	0	0	0	0	0	0	0	0.258966	0.188918	186.036	844.646	33.6
var_445	X:111726940-111726940	T/G	ALG13	ALG13	NM_001099922.3	621	AF-Q9NP73-F1-model_v1_Repair.pdb	YA621D;	A	.	.	0.000231503	0.287093	-2.08426e-13	-5.68434e-14	0.27186	0.035584	-0.0188223	0.454343	-0.000116963	-0.237135	-0.122059	0	0	-0.0962513	-0.000308068	1.13687e-13	-2.36848e-15	0	0	0	0	2.36848e-15	0	0.0861092	0.107779	1412.57	907.565	31.88
var_446	X:119089672-119089672	C/T	KIAA1210	KIAA1210	NM_020721.1	520	AF-Q9ULL0-F1-model_v1_Repair.pdb	DA520N;	A	.	.	0.00251367	0.21197	2.27374e-13	-0.232588	-0.01783	0.0314445	0.0259175	-0.0199977	1.51582e-13	0.210034	0.214923	0	0	2.13163e-14	6.73175e-05	9.37916e-13	2.22045e-16	0	0	0	0	-3.10862e-15	0	0.080073	0.198141	653.667	894.596	32.93
var_447	X:133027640-133027640	A/T	USP26	USP26	NM_031907.2	194	AF-Q9BXU7-F1-model_v1_Repair.pdb	FA194Y;	A	.	.	0.00147564	0.124285	0	0	0.155474	0.0382691	-0.183753	0.206698	-0.000394608	-0.0778931	-0.0157201	0	0	0.000689066	0.000915857	0	0	0	0	0	0	0	0	0.151753	0.169621	1307.67	948.628	29.69
var_448	X:133217189-133217189	G/T	TFDP3	TFDP3	NM_016521.3	357	AF-Q5H9I0-F1-model_v1_Repair.pdb	DA357E;	A	.	.	0.00287558	-0.00833826	0	0	-0.0041321	-0.217316	0.008088	0.00545117	-1.65793e-14	0.215061	0.00278299	0	0	0	0	0	-0.0182725	0	0	0	0	0	0	0	0.0136998	448.87	755.343	34.31
var_449	X:141908600-141908600	C/T	MAGEC1	MAGEC1	NM_005462.5	1066	AF-O60732-F1-model_v1_Repair.pdb	RA1066C;	A	.	.	0.069386	0.654782	-0.101819	0.351186	0.693658	0.676636	-1.3698	0.811364	-0.00581088	-0.891292	0.399412	0	0	0	0.0754384	-0.0485982	0.0158115	0	0	0	0	-4.73695e-15	0	0.265751	0.867269	1434.05	1397.93	83.95
var_450	X:147940625-147940625	C/G	FMR1	FMR1	NM_002024.5	413	AF-Q06787-F1-model_v1_Repair.pdb	AA413G;	A	.	.	0.012619	2.3167	0.0785073	0	0.688052	0	-0.209345	1.37786	-0.0579635	-0.0272973	0.4712	0	0	0	-0.00431465	-0.250799	0	0	0	0	0	0	0	1	1	385.657	1655.75	95.58
